# Supplementary material for: What’s the relative humidity in tropical caves?
Source: PLoS One. 2021 Sep 22;16(9):e0250396. doi: 10.1371/journal.pone.0250396 (PMC8457490; doi:10.1371/journal.pone.0250396)
Supplement: S1 Table — (XLSX) [file pone.0250396.s001.xlsx]

## Sheet: Muevelo Rico
Date	Time	RH MR1	RH MR2	RH MR3	RH MR4	RH MR5	RH MR6	RH MR7
2015-04-05	12:00:00	99.636	96.813	100	95.898	91.337	99.203	98.741
2015-04-05	01:00:00	99.02	96.96	100	95.902	90.979	98.388	98.82
2015-04-05	02:00:00	98.548	96.788	100	93.536	91.878	98.889	97.777
2015-04-05	03:00:00	98.279	96.429	100	92.781	91.94	98.297	97.288
2015-04-05	04:00:00	98.102	96.095	98.739	91.381	92.042	99.099	95.986
2015-04-05	05:00:00	97.767	95.996	99.513	92.53	92.311	99.126	95.546
2015-04-05	06:00:00	97.841	95.99	99.703	90.888	92.645	98.535	95.267
2015-04-05	07:00:00	97.459	95.696	98.32	91.119	93.239	98.614	94.665
2015-04-05	08:00:00	98.473	96.204	100	94.417	95.906	98.705	96.221
2015-04-05	09:00:00	100	96.8	100	96.075	94.548	100	97.428
2015-04-05	10:00:00	100	95.902	100	93.735	92.284	99.931	98.016
2015-04-05	11:00:00	100	94.707	100	92.226	90.063	100	98.399
2015-04-05	12:00:00	100	93.291	99.557	90.377	89.376	99.36	98.326
2015-04-05	01:00:00	99.924	94.722	99.734	88.444	89.633	99.491	98.458
2015-04-05	02:00:00	99.911	92.968	99.682	89.538	86.587	99.406	98.57
2015-04-05	03:00:00	99.839	94.3	100	86.637	88.573	99.78	98.675
2015-04-05	04:00:00	99.872	93.592	100	90.15	87.274	99.832	98.893
2015-04-05	05:00:00	100	94.57	99.964	90.578	90.514	99.563	98.787
2015-04-05	06:00:00	100	95.581	100	92.794	91.764	99.983	98.945
2015-04-05	07:00:00	100	95.896	100	93.766	92.412	100	99.11
2015-04-05	08:00:00	100	96.406	100	93.835	92.742	100	99.11
2015-04-05	09:00:00	100	96.48	100	94.335	93.294	100	99.189
2015-04-05	10:00:00	100	96.64	100	94.64	93.742	100	99.267
2015-04-05	11:00:00	100	96.88	100	95.789	94.018	100	99.32
2015-04-06	12:00:00	100	96.88	100	95.902	94.012	100	99.379
2015-04-06	01:00:00	100	96.954	100	95.082	93.964	100	99.405
2015-04-06	02:00:00	100	97.054	100	95.245	94.33	100	99.274
2015-04-06	03:00:00	100	96.894	100	95.316	93.826	100	99.432
2015-04-06	04:00:00	100	97.825	100	96.409	93.014	100	99.458
2015-04-06	05:00:00	100	97.441	100	96.595	91.919	99.242	99.543
2015-04-06	06:00:00	100	97.072	100	97.102	91.522	98.109	99.3
2015-04-06	07:00:00	100	97.31	100	96.928	93.174	99.878	99.353
2015-04-06	08:00:00	100	97.082	100	95.435	93.11	100	99.432
2015-04-06	09:00:00	100	96.687	100	92.833	91.949	100	99.353
2015-04-06	10:00:00	100	96.486	100	92.074	88.823	100	99.333
2015-04-06	11:00:00	100	95.769	100	91.786	83.701	100	99.464
2015-04-06	12:00:00	100	95.971	100	87.836	87.614	100	99.287
2015-04-06	01:00:00	100	95.35	100	88.535	86.351	100	99.497
2015-04-06	02:00:00	100	95.383	100	85.969	88.31	100	99.287
2015-04-06	03:00:00	100	94.797	100	87.725	83.441	100	99.497
2015-04-06	04:00:00	100	95.74	100	88.83	88.454	100	99.444
2015-04-06	05:00:00	100	95.565	100	90.208	88.243	100	99.55
2015-04-06	06:00:00	100	95.88	100	92.79	89.317	100	99.661
2015-04-06	07:00:00	100	96.831	100	92.67	90.636	100	99.661
2015-04-06	08:00:00	100	96.565	100	93.82	92.057	100	99.714
2015-04-06	09:00:00	100	96.117	100	94.158	91.73	100	99.792
2015-04-06	10:00:00	100	96.938	100	95.371	92.775	100	99.74
2015-04-06	11:00:00	100	96.944	100	95.66	92.868	100	99.871
2015-04-07	12:00:00	100	97.071	100	95.754	92.666	100	99.878
2015-04-07	01:00:00	100	97.139	100	96.135	93.64	100	99.773
2015-04-07	02:00:00	100	97.325	100	95.6	92.282	100	99.773
2015-04-07	03:00:00	100	97.531	100	96.13	92.651	100	99.93
2015-04-07	04:00:00	100	97.312	100	95.546	92.884	100	99.878
2015-04-07	05:00:00	100	97.392	100	94.335	93.853	100	99.746
2015-04-07	06:00:00	100	97.179	100	95.183	92.971	100	99.878
2015-04-07	07:00:00	100	97.226	100	93.816	90.433	100	99.878
2015-04-07	08:00:00	100	97.199	100	93.949	92.597	100	99.668
2015-04-07	09:00:00	100	97.286	100	92.035	91.249	100	99.72
2015-04-07	10:00:00	100	96.405	100	91.895	89.741	100	99.773
2015-04-07	11:00:00	100	95.907	100	87.752	89.201	100	99.622
2015-04-07	12:00:00	100	94.72	100	87.536	86.048	100	99.569
2015-04-07	01:00:00	100	92.85	100	87.631	84.011	100	99.727
2015-04-07	02:00:00	100	92.165	99.95	88.154	81.794	99.786	99.569
2015-04-07	03:00:00	100	93.321	100	90.652	84.187	100	99.727
2015-04-07	04:00:00	100	94.687	100	88.098	86.491	100	99.674
2015-04-07	05:00:00	100	95.426	100	89.739	90.328	100	99.733
2015-04-07	06:00:00	100	95.445	100	91.863	90.433	100	99.891
2015-04-07	07:00:00	100	95.998	100	93.294	91.867	100	99.891
2015-04-07	08:00:00	100	96.401	100	95.024	92.362	100	99.996
2015-04-07	09:00:00	100	96.649	100	95.435	92.42	100	99.996
2015-04-07	10:00:00	100	97.023	100	95.321	92.463	100	99.969
2015-04-07	11:00:00	100	97.07	100	95.719	93.441	100	99.996
2015-04-08	12:00:00	100	97.176	100	95.61	93.821	100	100
2015-04-08	01:00:00	100	97.256	100	95.686	93.863	100	100
2015-04-08	02:00:00	100	97.023	100	95.528	92.977	100	100
2015-04-08	03:00:00	100	96.269	100	96.235	88.87	100	100
2015-04-08	04:00:00	100	96.985	100	96.176	89.917	100	100
2015-04-08	05:00:00	100	96.47	100	95.142	92.572	100	100
2015-04-08	06:00:00	100	96.971	100	94.138	93.526	100	100
2015-04-08	07:00:00	100	96.31	100	93.516	93.158	100	100
2015-04-08	08:00:00	100	97.124	100	92.724	91.997	100	99.792
2015-04-08	09:00:00	100	96.717	100	92.56	91.357	100	99.792
2015-04-08	10:00:00	100	96.783	100	91.456	91.155	100	99.95
2015-04-08	11:00:00	100	95.306	100	90.093	87.643	100	99.923
2015-04-08	12:00:00	100	96.814	100	90.557	88.617	100	100
2015-04-08	01:00:00	100	93.785	100	87.073	80.033	100	100
2015-04-08	02:00:00	100	94.187	100	83.235	77.454	100	99.746
2015-04-08	03:00:00	99.601	93.336	100	87.218	69.723	100	99.956
2015-04-08	04:00:00	100	94.462	100	84.264	77.102	100	99.536
2015-04-08	05:00:00	99.799	94.102	100	86.883	80.657	100	99.687
2015-04-08	06:00:00	100	94.096	100	90.04	83.437	100	99.904
2015-04-08	07:00:00	100	95.459	100	90.899	87.396	100	99.799
2015-04-08	08:00:00	100	95.668	100	91.626	86.458	100	99.799
2015-04-08	09:00:00	100	96.096	100	92.827	89.681	100	100
2015-04-08	10:00:00	100	96.77	100	94.293	91.716	100	99.904
2015-04-08	11:00:00	100	96.489	100	95.647	90.131	100	100
2015-04-09	12:00:00	100	96.731	100	95.983	89.446	100	100
2015-04-09	01:00:00	100	97.703	100	96.003	90.319	100	100
2015-04-09	02:00:00	100	97.292	100	96.744	91.405	100	100
2015-04-09	03:00:00	100	97.459	100	96.838	92.168	99.924	100
2015-04-09	04:00:00	100	97.665	100	96.651	92.472	99.845	100
2015-04-09	05:00:00	100	97.029	100	96.618	92.11	98.213	100
2015-04-09	06:00:00	100	96.728	100	97.072	90.3	97.284	99.089
2015-04-09	07:00:00	99.361	96.558	99.683	96.853	91.158	97.095	98.569
2015-04-09	08:00:00	100	97.069	100	96.044	93.134	100	99.247
2015-04-09	09:00:00	100	97.218	100	94.786	93.538	100	99.681
2015-04-09	10:00:00	100	97.17	100	94.223	92.007	100	99.74
2015-04-09	11:00:00	100	95.833	100	94.272	90.695	100	99.877
2015-04-09	12:00:00	100	96.066	100	92.071	89.268	100	99.963
2015-04-09	01:00:00	100	97.912	100	98.651	94.104	100	100
2015-04-09	02:00:00	100	99.177	100	97.877	95.848	100	100
2015-04-09	03:00:00	100	97.916	100	97.503	91.011	100	100
2015-04-09	04:00:00	100	98.242	100	96.582	89.501	100	100
2015-04-09	05:00:00	100	98.003	100	96.091	90.474	100	100
2015-04-09	06:00:00	100	98.296	100	96.225	92.265	100	100
2015-04-09	07:00:00	100	98.661	100	97.004	93.972	100	100
2015-04-09	08:00:00	100	98.495	100	97.098	93.809	100	100
2015-04-09	09:00:00	100	98.436	100	96.558	94.723	100	100
2015-04-09	10:00:00	100	98.436	100	96.492	94.798	100	100
2015-04-09	11:00:00	100	98.357	100	97.04	94.446	100	100
2015-04-10	12:00:00	100	98.483	100	97.126	95.351	100	100
2015-04-10	01:00:00	100	98.688	100	97.446	95.781	100	100
2015-04-10	02:00:00	100	98.529	100	97.38	95.628	100	100
2015-04-10	03:00:00	100	98.523	100	97.734	95.756	100	100
2015-04-10	04:00:00	100	98.655	100	97.787	96.113	100	100
2015-04-10	05:00:00	100	98.708	100	97.86	96.113	100	100
2015-04-10	06:00:00	100	98.735	100	98.146	96.268	100	100
2015-04-10	07:00:00	100	99.118	100	97.942	96.13	100	100
2015-04-10	08:00:00	100	98.893	100	97.952	96.52	100	100
2015-04-10	09:00:00	100	98.508	100	96.46	94.879	100	100
2015-04-10	10:00:00	100	98.621	100	97.55	93.09	100	100
2015-04-10	11:00:00	100	97.362	100	94.129	90.05	100	100
2015-04-10	12:00:00	100	97.1	100	93.957	89.148	100	100
2015-04-10	01:00:00	100	96.825	100	93.942	88.738	100	100
2015-04-10	02:00:00	100	97.461	100	93.746	89.598	100	100
2015-04-10	03:00:00	100	97.18	100	94.601	87.101	100	100
2015-04-10	04:00:00	100	97.252	100	94.569	87.724	100	100
2015-04-10	05:00:00	100	98.201	100	94.61	92.143	100	100
2015-04-10	06:00:00	100	97.988	100	93.42	90.921	100	100
2015-04-10	07:00:00	100	98.381	100	94.365	92.527	100	100
2015-04-10	08:00:00	100	98.487	100	95.063	93.145	100	100
2015-04-10	09:00:00	100	98.68	100	96.85	94.399	100	100
2015-04-10	10:00:00	100	98.739	100	97.123	94.207	100	100
2015-04-10	11:00:00	100	98.733	100	96.803	94.099	100	100
2015-04-11	12:00:00	100	98.474	100	97.493	94.57	100	100
2015-04-11	01:00:00	100	98.853	100	97.561	93.375	100	100
2015-04-11	02:00:00	100	98.577	100	98.114	93.459	100	100
2015-04-11	03:00:00	100	98.55	100	98.154	94	100	100
2015-04-11	04:00:00	100	99.019	100	98.054	95.289	100	100
2015-04-11	05:00:00	100	99.144	100	97.961	95.414	100	100
2015-04-11	06:00:00	100	98.927	100	97.702	95.195	100	100
2015-04-11	07:00:00	100	99.132	100	98.154	95.364	100	100
2015-04-11	08:00:00	100	98.952	100	98.252	96.888	100	100
2015-04-11	09:00:00	100	99.037	100	97.398	96.153	100	100
2015-04-11	10:00:00	100	98.428	100	96.272	93.399	100	100
2015-04-11	11:00:00	100	96.677	100	94.603	90.199	100	100
2015-04-11	12:00:00	100	97.995	100	92.351	92	100	100
2015-04-11	01:00:00	100	97.914	100	90.779	91.196	100	100
2015-04-11	02:00:00	100	97.494	100	90.683	89.831	100	100
2015-04-11	03:00:00	100	98.086	100	95.227	81.621	100	100
2015-04-11	04:00:00	100	98.067	100	95.68	85.165	100	100
2015-04-11	05:00:00	100	96.425	100	93.577	87.633	100	100
2015-04-11	06:00:00	100	98.082	100	95.75	87.778	100	100
2015-04-11	07:00:00	100	98.361	100	95.123	91.082	100	100
2015-04-11	08:00:00	100	98.255	100	95.428	92.579	100	100
2015-04-11	09:00:00	100	98.401	100	95.672	93.23	100	100
2015-04-11	10:00:00	100	98.587	100	96.476	93.29	100	100
2015-04-11	11:00:00	100	98.587	100	96.756	93.683	100	100
2015-04-12	12:00:00	100	98.693	100	97.017	94.316	100	100
2015-04-12	01:00:00	100	98.792	100	97.277	94.526	100	100
2015-04-12	02:00:00	100	98.892	100	97.324	94.724	100	100
2015-04-12	03:00:00	100	98.945	100	97.352	93.248	100	100
2015-04-12	04:00:00	100	98.932	100	97.28	93.456	100	100
2015-04-12	05:00:00	100	99.084	100	97.327	93.7	100	100
2015-04-12	06:00:00	100	99.144	100	97.952	94.145	100	100
2015-04-12	07:00:00	100	99.077	100	97.66	94.728	100	100
2015-04-12	08:00:00	100	99.09	100	97.318	94.99	100	100
2015-04-12	09:00:00	100	98.951	100	95.558	93.967	100	100
2015-04-12	10:00:00	100	98.101	100	95.023	87.37	100	100
2015-04-12	11:00:00	100	97.067	100	92.721	85.999	100	100
2015-04-12	12:00:00	100	98.148	100	95.034	85.121	100	100
2015-04-12	01:00:00	100	97.748	100	94.969	87.538	100	100
2015-04-12	02:00:00	100	97.613	100	93.169	85.054	100	100
2015-04-12	03:00:00	100	97.6	100	94.291	83.191	100	100
2015-04-12	04:00:00	100	97.48	100	94.658	84.433	100	100
2015-04-12	05:00:00	100	97.914	100	95.227	88.532	100	100
2015-04-12	06:00:00	100	98.187	100	95.477	89.381	100	100
2015-04-12	07:00:00	100	98.413	100	95.519	90.943	100	100
2015-04-12	08:00:00	100	98.427	100	96.037	91.972	100	100
2015-04-12	09:00:00	100	98.639	100	96.513	93.139	100	100
2015-04-12	10:00:00	100	98.712	100	97.083	93.78	100	100
2015-04-12	11:00:00	100	98.844	100	97.208	93.937	100	100
2015-04-13	12:00:00	100	98.871	100	97.389	94.352	100	100
2015-04-13	01:00:00	100	98.977	100	97.516	94.508	100	100
2015-04-13	02:00:00	100	99.023	100	97.522	94.46	100	100
2015-04-13	03:00:00	100	99.129	100	97.362	94.352	100	100
2015-04-13	04:00:00	100	99.082	100	97.522	94.536	100	100
2015-04-13	05:00:00	100	99.135	100	97.001	94.592	100	100
2015-04-13	06:00:00	100	98.977	100	97.249	93.912	100	100
2015-04-13	07:00:00	100	99.182	100	97.415	94.448	100	100
2015-04-13	08:00:00	100	99.327	100	97.628	92.938	100	100
2015-04-13	09:00:00	100	98.797	100	96.623	92.239	100	100
2015-04-13	10:00:00	100	99.002	100	97.519	89.345	100	100
2015-04-13	11:00:00	100	98.683	100	95.379	88.043	100	100
2015-04-13	12:00:00	100	98.909	100	92.987	83.041	100	100
2015-04-13	01:00:00	100	98.882	100	95.518	86.064	100	100
2015-04-13	02:00:00	100	97.315	100	92.392	88.968	100	100
2015-04-13	03:00:00	100	98.577	100	92.738	81.901	100	100
2015-04-13	04:00:00	100	97.924	100	95.694	83.534	100	100
2015-04-13	05:00:00	100	98.271	100	94.454	88.327	100	100
2015-04-13	06:00:00	100	98.664	100	95.371	91.513	100	100
2015-04-13	07:00:00	100	98.889	100	96.382	91.709	100	100
2015-04-13	08:00:00	100	98.909	100	96.39	92.184	100	100
2015-04-13	09:00:00	100	99.009	100	96.598	92.133	100	100
2015-04-13	10:00:00	100	98.962	100	96.423	92.82	100	100
2015-04-13	11:00:00	100	99.002	100	96.518	93.326	100	100
2015-04-14	12:00:00	100	99.115	100	96.57	93.571	100	100
2015-04-14	01:00:00	100	99.102	100	97.469	94.063	100	100
2015-04-14	02:00:00	100	99.009	100	97.375	93.804	100	100
2015-04-14	03:00:00	100	99.181	100	98.041	94.241	100	100
2015-04-14	04:00:00	100	99.155	100	97.888	94.689	100	100
2015-04-14	05:00:00	100	99.155	100	98.088	94.887	100	100
2015-04-14	06:00:00	100	99.26	100	97.502	93.939	100	100
2015-04-14	07:00:00	100	99.22	100	97.387	94.542	100	100
2015-04-14	08:00:00	100	99.425	100	97.205	94.687	100	100
2015-04-14	09:00:00	100	99.392	100	96.067	93.599	100	100
2015-04-14	10:00:00	100	98.689	100	94.816	88.104	100	100
2015-04-14	11:00:00	100	99.193	100	96.071	87.472	100	100
2015-04-14	12:00:00	100	98.443	100	94.953	84.269	100	100
2015-04-14	01:00:00	100	97.736	100	94.202	84.098	100	100
2015-04-14	02:00:00	100	97.314	100	94.86	79.662	100	100
2015-04-14	03:00:00	100	97.476	100	93.958	80.316	100	100
2015-04-14	04:00:00	100	97.93	100	93.765	81.582	100	100
2015-04-14	05:00:00	100	98.49	100	94.412	87.634	100	100
2015-04-14	06:00:00	100	97.471	100	94.85	88.455	100	100
2015-04-14	07:00:00	100	98.623	100	96.128	88.922	100	100
2015-04-14	08:00:00	100	98.776	100	94.562	90.047	100	100
2015-04-14	09:00:00	100	98.849	100	95.508	91.687	100	100
2015-04-14	10:00:00	100	98.869	100	95.363	92.161	100	100
2015-04-14	11:00:00	100	98.863	100	95.942	91.902	100	100
2015-04-15	12:00:00	100	98.803	100	96.13	92.258	100	100
2015-04-15	01:00:00	100	98.492	100	96.52	90.923	100	100
2015-04-15	02:00:00	100	98.711	100	97.691	90.381	100	100
2015-04-15	03:00:00	100	98.633	100	97.804	91.042	100	100
2015-04-15	04:00:00	100	98.925	100	97.598	91.428	99.962	100
2015-04-15	05:00:00	100	98.76	100	98.099	91.901	100	100
2015-04-15	06:00:00	100	98.364	100	98.007	92.371	99.621	100
2015-04-15	07:00:00	100	97.961	100	97.623	92.068	99.365	100
2015-04-15	08:00:00	100	98.847	100	97.363	94.366	100	100
2015-04-15	09:00:00	100	98.924	100	97.373	93.698	100	100
2015-04-15	10:00:00	100	98.525	100	96.623	86.629	100	100
2015-04-15	11:00:00	100	98.731	100	93.202	91.704	100	100
2015-04-15	12:00:00	100	98.803	100	96.194	87.247	100	100
2015-04-15	01:00:00	100	97.764	100	93.991	85.748	100	100
2015-04-15	02:00:00	100	97.629	100	94.875	81.15	100	100
2015-04-15	03:00:00	100	98.23	100	94.64	84.22	100	100
2015-04-15	04:00:00	100	97.971	100	94.25	86.257	100	100
2015-04-15	05:00:00	100	97.19	100	94.659	85.602	100	100
2015-04-15	06:00:00	100	97.858	100	95.479	90.218	100	100
2015-04-15	07:00:00	100	98.517	100	95.075	89.503	100	100
2015-04-15	08:00:00	100	98.558	100	95.233	90.872	100	100
2015-04-15	09:00:00	100	98.637	100	95.738	91.734	100	100
2015-04-15	10:00:00	100	98.657	100	95.017	92.393	100	100
2015-04-15	11:00:00	100	98.816	100	95.657	91.99	100	100
2015-04-16	12:00:00	100	98.936	100	96.068	92.387	100	100
2015-04-16	01:00:00	100	98.856	100	96.157	92.638	100	100
2015-04-16	02:00:00	100	98.797	100	96.419	91.526	100	100
2015-04-16	03:00:00	100	98.903	100	96.789	93.598	100	100
2015-04-16	04:00:00	100	98.546	100	97.67	92.026	100	100
2015-04-16	05:00:00	100	98.897	100	96.929	92.698	100	100
2015-04-16	06:00:00	100	98.771	100	96.775	92.579	100	100
2015-04-16	07:00:00	100	99.002	100	96.882	93.121	100	100
2015-04-16	08:00:00	100	99.042	100	96.207	93.671	100	100
2015-04-16	09:00:00	100	98.637	100	95.938	88.615	100	100
2015-04-16	10:00:00	100	98.185	100	94.328	89.67	100	100
2015-04-16	11:00:00	100	97.183	100	92.8	86.077	100	100
2015-04-16	12:00:00	100	96.969	100	89.318	84.027	100	100
2015-04-16	01:00:00	100	95.582	100	91.649	78.809	100	100
2015-04-16	02:00:00	100	97.297	100	93.918	83.255	100	100
2015-04-16	03:00:00	100	97.256	100	94.25	82.525	100	100
2015-04-16	04:00:00	100	97.389	100	95.856	81.105	100	100
2015-04-16	05:00:00	100	97.99	100	95.124	84.914	100	100
2015-04-16	06:00:00	100	98.437	100	95.688	84.849	100	100
2015-04-16	07:00:00	100	98.211	100	95.359	88.375	100	100
2015-04-16	08:00:00	100	98.424	100	95.494	90.461	100	100
2015-04-16	09:00:00	100	98.577	100	95.628	91.226	100	100
2015-04-16	10:00:00	100	98.656	100	95.742	92.038	100	100
2015-04-16	11:00:00	100	98.736	100	96.267	90.349	100	100
2015-04-17	12:00:00	100	98.762	100	95.796	90.343	100	100
2015-04-17	01:00:00	100	98.836	100	96.201	92.179	100	100
2015-04-17	02:00:00	100	98.962	100	96.254	91.361	100	100
2015-04-17	03:00:00	100	98.889	100	96.415	93.242	100	100
2015-04-17	04:00:00	100	98.762	100	96.106	93.202	100	100
2015-04-17	05:00:00	100	98.716	100	95.918	91.71	100	100
2015-04-17	06:00:00	100	98.935	100	96.147	92.911	100	100
2015-04-17	07:00:00	100	98.982	100	96.738	93.381	100	100
2015-04-17	08:00:00	100	99.14	100	97.053	93.686	100	100
2015-04-17	09:00:00	100	98.941	100	96.112	93.047	100	100
2015-04-17	10:00:00	100	98.855	100	93.852	87.264	100	100
2015-04-17	11:00:00	100	98.681	100	96.498	85.327	100	100
2015-04-17	12:00:00	100	98.548	100	95.684	82.518	100	100
2015-04-17	01:00:00	100	98.435	100	94.845	81.735	100	100
2015-04-17	02:00:00	100	97.768	100	95.122	78.735	100	100
2015-04-17	03:00:00	100	97.727	100	93.976	85.769	100	100
2015-04-17	04:00:00	100	97.44	100	96.317	83.569	100	100
2015-04-17	05:00:00	100	98.495	100	96.554	88.233	100	100
2015-04-17	06:00:00	100	98.162	100	94.112	90.083	100	100
2015-04-17	07:00:00	100	98.562	100	95.653	90.403	100	100
2015-04-17	08:00:00	100	98.709	100	96.193	89.011	100	100
2015-04-17	09:00:00	100	98.808	100	96.494	90.441	100	100
2015-04-17	10:00:00	100	98.762	100	96.393	90.572	100	100
2015-04-17	11:00:00	100	98.967	100	96.327	90.588	100	100
2015-04-18	12:00:00	100	98.894	100	96.541	90.763	100	100
2015-04-18	01:00:00	100	98.967	100	96.145	92.726	100	100
2015-04-18	02:00:00	100	99.014	100	95.742	90.397	100	100
2015-04-18	03:00:00	100	98.689	100	96.254	89.75	100	100
2015-04-18	04:00:00	100	98.742	100	95.837	92.286	100	100
2015-04-18	05:00:00	100	98.795	100	95.083	89.954	100	100
2015-04-18	06:00:00	100	98.789	100	96.033	89.744	100	100
2015-04-18	07:00:00	100	98.736	100	95.771	90.805	100	100
2015-04-18	08:00:00	100	98.842	100	94.931	90.084	100	100
2015-04-18	09:00:00	100	98.808	100	95.607	86.026	100	100
2015-04-18	10:00:00	100	98.655	100	94.977	88.662	100	100
2015-04-18	11:00:00	100	98.476	100	96.421	86.471	100	100
2015-04-18	12:00:00	100	97.915	100	96.137	85.526	100	100
2015-04-18	01:00:00	100	97.158	100	94.551	80.122	100	100
2015-04-18	02:00:00	100	97.305	100	92.953	82.228	100	100
2015-04-18	03:00:00	100	97.319	100	94.208	86.871	100	100
2015-04-18	04:00:00	100	98.614	100	96.013	86.205	100	100
2015-04-18	05:00:00	100	98.568	100	95.709	85.006	100	100
2015-04-18	06:00:00	100	98.441	100	95.122	87.718	100	100
2015-04-18	07:00:00	100	98.787	100	95.684	89.612	100	100
2015-04-18	08:00:00	100	98.761	100	95.785	89.35	100	100
2015-04-18	09:00:00	100	98.834	100	96.31	90.016	100	100
2015-04-18	10:00:00	100	98.84	100	96.209	91.532	100	100
2015-04-18	11:00:00	100	99.04	100	95.732	91.964	100	100
2015-04-19	12:00:00	100	99.086	100	95.22	92.412	100	100
2015-04-19	01:00:00	100	99.053	100	95.396	90.889	100	100
2015-04-19	02:00:00	100	99.08	100	95.862	91.027	100	100
2015-04-19	03:00:00	100	98.974	100	95.963	89.596	100	100
2015-04-19	04:00:00	100	99.02	100	94.778	92.008	100	100
2015-04-19	05:00:00	100	98.755	100	95.5	88.613	100	100
2015-04-19	06:00:00	100	98.861	100	94.886	89.895	100	100
2015-04-19	07:00:00	100	98.861	100	95.27	89.875	100	100
2015-04-19	08:00:00	100	98.914	100	95.037	90.451	100	100
2015-04-19	09:00:00	100	98.462	100	94.479	87.393	100	100
2015-04-19	10:00:00	100	98.322	100	93.187	86.307	100	100
2015-04-19	11:00:00	100	97.44	100	94.353	79.805	100	100
2015-04-19	12:00:00	100	97.338	100	93.593	82.748	100	100
2015-04-19	01:00:00	100	97.64	100	94.978	80.665	100	100
2015-04-19	02:00:00	100	97.231	100	93.223	85.136	100	100
2015-04-19	03:00:00	100	98.147	100	95.472	85.333	100	100
2015-04-19	04:00:00	100	98.094	100	94.293	86.623	100	100
2015-04-19	05:00:00	100	98.127	100	94.133	85.48	100	100
2015-04-19	06:00:00	100	98.454	100	95.419	88.781	100	100
2015-04-19	07:00:00	100	98.547	100	96.525	90.294	100	100
2015-04-19	08:00:00	100	98.674	100	96.048	89.117	100	100
2015-04-19	09:00:00	100	98.7	100	95.421	90.983	100	100
2015-04-19	10:00:00	100	98.747	100	95.301	89.177	100	100
2015-04-19	11:00:00	100	98.84	100	95.874	90.538	100	100
2015-04-20	12:00:00	100	98.688	100	95.504	91.717	100	100
2015-04-20	01:00:00	100	98.94	100	95.18	90.035	100	100
2015-04-20	02:00:00	100	98.987	100	96.017	90.355	100	100
2015-04-20	03:00:00	100	98.569	100	94.424	91.275	100	100
2015-04-20	04:00:00	100	98.721	100	94.952	90.083	100	100
2015-04-20	05:00:00	100	98.476	100	95.218	89.191	100	100
2015-04-20	06:00:00	100	98.609	100	94.393	89.658	100	100
2015-04-20	07:00:00	100	98.449	100	95.102	90.229	100	100
2015-04-20	08:00:00	100	98.609	100	95.048	88.42	100	100
2015-04-20	09:00:00	100	98.542	100	93.405	87.466	100	100
2015-04-20	10:00:00	100	98.175	100	92.72	87.444	100	100
2015-04-20	11:00:00	100	97.479	100	92.607	84.896	100	100
2015-04-20	12:00:00	100	98.074	100	95.756	82.54	100	100
2015-04-20	01:00:00	100	98.14	100	94.805	83.717	100	100
2015-04-20	02:00:00	100	98.012	100	94.245	86.498	100	100
2015-04-20	03:00:00	100	97.905	100	94.197	78.633	100	100
2015-04-20	04:00:00	100	98.333	100	96.414	85.054	100	100
2015-04-20	05:00:00	100	97.778	100	95.447	86.707	100	100
2015-04-20	06:00:00	100	98.426	100	94.663	88.469	100	100
2015-04-20	07:00:00	100	98.679	100	96.738	89.986	100	100
2015-04-20	08:00:00	100	98.726	100	95.512	89.997	100	100
2015-04-20	09:00:00	100	98.879	100	95.949	91.058	100	100
2015-04-20	10:00:00	100	99.184	100	97.146	92.319	100	100
2015-04-20	11:00:00	100	99.138	100	96.998	92.511	100	100
2015-04-21	12:00:00	100	99.403	100	97.01	92.374	100	100
2015-04-21	01:00:00	100	99.343	100	97.253	93.399	100	100
2015-04-21	02:00:00	100	99.502	100	97.111	92.776	100	100
2015-04-21	03:00:00	100	99.403	100	97.105	92.968	100	100
2015-04-21	04:00:00	100	99.35	100	96.831	93.01	100	100
2015-04-21	05:00:00	100	99.35	100	96.676	93.141	100	100
2015-04-21	06:00:00	100	99.33	100	96.831	93.168	100	100
2015-04-21	07:00:00	100	99.323	100	97.099	93.202	100	100
2015-04-21	08:00:00	100	99.561	100	97.654	93.205	100	100
2015-04-21	09:00:00	100	99.157	100	97.592	90.691	100	100
2015-04-21	10:00:00	100	98.905	100	94.469	90.801	100	100
2015-04-21	11:00:00	100	99.428	100	94.406	87.462	100	100
2015-04-21	12:00:00	100	97.936	100	97.188	88.728	100	100
2015-04-21	01:00:00	100	98.582	100	94.096	89.098	100	100
2015-04-21	02:00:00	100	99.705	100	97.582	86.208	100	100
2015-04-21	03:00:00	100	99.154	100	95.263	87.203	100	100
2015-04-21	04:00:00	100	98.742	100	94.253	88.209	100	100
2015-04-21	05:00:00	100	99.041	100	96.461	87.349	100	100
2015-04-21	06:00:00	100	99.706	100	97.476	91.429	100	100
2015-04-21	07:00:00	100	99.772	100	97.945	91.702	100	100
2015-04-21	08:00:00	100	99.607	100	98.406	92.491	100	100
2015-04-21	09:00:00	100	99.95	100	98.192	93.168	100	100
2015-04-21	10:00:00	100	99.865	100	98.219	93.538	100	100
2015-04-21	11:00:00	100	99.885	100	98.691	94.283	100	100
2015-04-22	12:00:00	100	99.772	100	98.392	94.34	100	100
2015-04-22	01:00:00	100	100	100	98.658	94.307	100	100
2015-04-22	02:00:00	100	99.852	100	98.585	94.723	100	100
2015-04-22	03:00:00	100	99.957	100	98.392	93.741	100	100
2015-04-22	04:00:00	100	99.799	100	98.633	94.548	100	100
2015-04-22	05:00:00	100	99.924	100	98.173	93.083	100	100
2015-04-22	06:00:00	100	99.924	100	98.033	92.798	100	100
2015-04-22	07:00:00	100	99.687	100	97.492	94.354	100	100
2015-04-22	08:00:00	100	99.739	100	97.586	92.901	100	100
2015-04-22	09:00:00	100	99.64	100	97.432	90.01	100	100
2015-04-22	10:00:00	100	98.284	100	96.274	85.252	100	100
2015-04-22	11:00:00	100	98.617	100	95.7	88.699	100	100
2015-04-22	12:00:00	100	99.302	100	96.183	88.655	100	100
2015-04-22	01:00:00	100	98.237	100	96.578	87.461	100	100
2015-04-22	02:00:00	100	98.409	100	94.289	85.722	100	100
2015-04-22	03:00:00	100	98.09	100	96.053	84.802	100	100
2015-04-22	04:00:00	100	98.81	100	93.944	83.202	100	100
2015-04-22	05:00:00	100	98.85	100	95.478	84.82	100	100
2015-04-22	06:00:00	100	98.87	100	94.787	89.367	100	100
2015-04-22	07:00:00	100	99.249	100	96.559	90.227	100	100
2015-04-22	08:00:00	100	99.09	100	96.243	90.525	100	100
2015-04-22	09:00:00	100	99.262	100	96.815	88.869	100	100
2015-04-22	10:00:00	100	99.282	100	96.668	92.102	100	100
2015-04-22	11:00:00	100	99.13	100	95.943	91.027	100	100
2015-04-23	12:00:00	100	99.282	100	95.821	92.505	100	100
2015-04-23	01:00:00	100	99.329	100	96.259	91.554	100	100
2015-04-23	02:00:00	100	99.117	100	96.032	91.173	100	100
2015-04-23	03:00:00	100	99.375	100	95.891	92.588	100	100
2015-04-23	04:00:00	100	99.448	100	96.174	93.895	100	100
2015-04-23	05:00:00	100	99.395	100	96.878	93.369	100	100
2015-04-23	06:00:00	100	99.296	100	96.958	93.943	100	100
2015-04-23	07:00:00	100	99.375	100	97.179	92.992	100	100
2015-04-23	08:00:00	100	99.382	100	97.177	93.384	100	100
2015-04-23	09:00:00	100	99.362	100	97.184	89.265	100	100
2015-04-23	10:00:00	100	99.11	100	96.371	84	100	100
2015-04-23	11:00:00	100	98.711	100	95.077	85.007	100	100
2015-04-23	12:00:00	100	98.331	100	94.553	86.453	100	100
2015-04-23	01:00:00	100	97.882	100	93.013	81.792	100	100
2015-04-23	02:00:00	100	98.217	100	94.481	80.499	100	100
2015-04-23	03:00:00	100	98.023	100	94.345	83.599	100	100
2015-04-23	04:00:00	100	98.284	100	94.424	86.289	100	100
2015-04-23	05:00:00	100	98.23	100	95.999	83.945	100	100
2015-04-23	06:00:00	100	98.471	100	95.932	88.799	100	100
2015-04-23	07:00:00	100	99.083	100	96.977	88.2	100	100
2015-04-23	08:00:00	100	99.11	100	96.856	88.317	100	100
2015-04-23	09:00:00	100	99.01	100	96.856	91.625	100	100
2015-04-23	10:00:00	100	98.99	100	96.66	91.224	100	100
2015-04-23	11:00:00	100	98.99	100	96.714	92.377	100	100
2015-04-24	12:00:00	100	99.096	100	96.988	92.359	100	100
2015-04-24	01:00:00	100	99.103	100	96.935	92.155	100	100
2015-04-24	02:00:00	100	99.176	100	97.136	93.117	100	100
2015-04-24	03:00:00	100	99.196	100	97.344	93.044	100	100
2015-04-24	04:00:00	100	99.202	100	97.338	93.004	100	100
2015-04-24	05:00:00	100	99.143	100	97.405	93.465	100	100
2015-04-24	06:00:00	100	99.09	100	97.426	93.738	100	100
2015-04-24	07:00:00	100	99.348	100	97.559	93.901	100	100
2015-04-24	08:00:00	100	99.706	100	97.33	94.18	100	100
2015-04-24	09:00:00	100	99.129	100	96.53	92.171	100	100
2015-04-24	10:00:00	100	99.553	100	97.59	88.51	100	100
2015-04-24	11:00:00	100	99.022	100	96.938	87.883	100	100
2015-04-24	12:00:00	100	98.762	100	94.512	87.799	100	100
2015-04-24	01:00:00	100	99.082	100	96.977	87.254	100	100
2015-04-24	02:00:00	100	99.22	100	95.169	88.662	100	100
2015-04-24	03:00:00	100	98.821	100	95.097	85.425	100	100
2015-04-24	04:00:00	100	98.635	100	94.621	87.855	100	100
2015-04-24	05:00:00	100	98.714	100	96.092	85.897	100	100
2015-04-24	06:00:00	100	99.619	100	97.288	88.259	100	100
2015-04-24	07:00:00	100	99.705	100	98.111	91.014	100	100
2015-04-24	08:00:00	100	99.619	100	97.797	91.724	100	100
2015-04-24	09:00:00	100	99.493	100	97.395	91.421	100	100
2015-04-24	10:00:00	100	99.586	100	97.703	91.991	100	100
2015-04-24	11:00:00	100	99.738	100	97.803	93.037	100	100
2015-04-25	12:00:00	100	99.765	100	97.643	93.01	100	100
2015-04-25	01:00:00	100	99.957	100	97.851	92.937	100	100
2015-04-25	02:00:00	100	99.891	100	97.678	92.849	100	100
2015-04-25	03:00:00	100	99.811	100	97.811	92.629	100	100
2015-04-25	04:00:00	100	99.686	100	97.684	93.247	100	100
2015-04-25	05:00:00	100	99.706	100	97.912	91.87	100	100
2015-04-25	06:00:00	100	99.838	100	97.778	92.405	100	100
2015-04-25	07:00:00	100	99.58	100	97.196	94.523	100	100
2015-04-25	08:00:00	100	99.725	100	97.349	93.259	100	100
2015-04-25	09:00:00	100	100	100	98.058	93.726	100	100
2015-04-25	10:00:00	100	98.121	100	95.274	87.017	100	100
2015-04-25	11:00:00	100	98.709	100	94.071	86.797	100	100
2015-04-25	12:00:00	100	98.834	100	93.793	87.439	100	100
2015-04-25	01:00:00	100	98.814	100	95.311	87.917	100	100
2015-04-25	02:00:00	100	99.167	100	96.814	85.669	100	100
2015-04-25	03:00:00	100	98.98	100	94.92	87.974	100	100
2015-04-25	04:00:00	100	99.784	100	96.631	88.371	100	100
2015-04-25	05:00:00	100	99.539	100	95.902	87.315	100	100
2015-04-25	06:00:00	100	99.28	100	96.641	89.636	100	100
2015-04-25	07:00:00	100	99.466	100	96.991	91.659	100	100
2015-04-25	08:00:00	100	99.559	100	97.395	90.182	100	100
2015-04-25	09:00:00	100	99.333	100	97.362	92.162	100	100
2015-04-25	10:00:00	100	99.453	100	96.985	92.107	100	100
2015-04-25	11:00:00	100	99.453	100	96.871	90.008	100	100
2015-04-26	12:00:00	100	99.546	100	96.898	92.943	100	100
2015-04-26	01:00:00	100	99.453	100	97.113	92.275	100	100
2015-04-26	02:00:00	100	99.506	100	97.455	93.341	100	100
2015-04-26	03:00:00	100	99.612	100	97.187	93.204	100	100
2015-04-26	04:00:00	100	99.3	100	96.972	94.041	100	100
2015-04-26	05:00:00	100	99.48	100	97.14	93.235	100	100
2015-04-26	06:00:00	100	99.712	100	97.662	93.762	100	100
2015-04-26	07:00:00	100	99.685	100	97.829	94.313	100	100
2015-04-26	08:00:00	100	99.844	100	97.452	94.295	100	100
2015-04-26	09:00:00	100	99.512	100	97.431	91.087	100	100
2015-04-26	10:00:00	100	99.432	100	96.161	89.283	100	100
2015-04-26	11:00:00	100	99.665	100	95.017	88.407	100	100
2015-04-26	12:00:00	100	99.611	100	95.496	84.785	100	100
2015-04-26	01:00:00	100	98.639	100	95.116	80.915	100	100
2015-04-26	02:00:00	100	98.84	100	95.473	86.701	100	100
2015-04-26	03:00:00	100	98.82	100	96.92	82.633	100	100
2015-04-26	04:00:00	100	99.206	100	95.152	85.948	100	100
2015-04-26	05:00:00	100	98.873	100	94.923	87.147	100	100
2015-04-26	06:00:00	100	98.954	100	97.004	88.392	100	100
2015-04-26	07:00:00	100	99.399	100	96.851	87.174	100	100
2015-04-26	08:00:00	100	99.366	100	96.69	88.814	100	100
2015-04-26	09:00:00	100	99.513	100	96.415	90.386	100	100
2015-04-26	10:00:00	100	99.533	100	96.22	89.031	100	100
2015-04-26	11:00:00	100	99.48	100	95.706	90.961	100	100
2015-04-27	12:00:00	100	99.148	100	95.179	90.468	100	100
2015-04-27	01:00:00	100	99.288	100	96.725	90.693	100	100
2015-04-27	02:00:00	100	99.394	100	95.81	92.294	100	100
2015-04-27	03:00:00	100	99.201	100	96.282	90.977	100	100
2015-04-27	04:00:00	100	99.387	100	96.02	90.895	100	100
2015-04-27	05:00:00	100	99.487	100	96.524	90.63	100	100
2015-04-27	06:00:00	100	99.414	100	96.011	92.282	100	100
2015-04-27	07:00:00	100	99.599	100	96.535	92.34	100	100
2015-04-27	08:00:00	100	99.586	100	96.903	91.433	100	100
2015-04-27	09:00:00	100	99.387	100	95.937	88.93	100	100
2015-04-27	10:00:00	100	99.127	100	97.474	87.541	100	100
2015-04-27	11:00:00	100	98.946	100	97.572	84.14	100	100
2015-04-27	12:00:00	100	98.898	100	95.556	84.555	100	100
2015-04-27	01:00:00	100	98.277	100	95.333	85.287	100	100
2015-04-27	02:00:00	100	98.772	100	94.749	86.87	100	100
2015-04-27	03:00:00	100	99.079	100	96.912	85.491	100	100
2015-04-27	04:00:00	100	99.138	100	94.381	87.553	100	100
2015-04-27	05:00:00	100	99.378	100	96.46	89.066	100	100
2015-04-27	06:00:00	100	99.591	100	96.396	90.29	100	100
2015-04-27	07:00:00	100	99.763	100	96.852	90.444	100	100
2015-04-27	08:00:00	100	99.73	100	97.073	91.306	100	100
2015-04-27	09:00:00	100	99.922	100	97.531	91.961	100	100
2015-04-27	10:00:00	100	100	100	97.94	92.679	100	100
2015-04-27	11:00:00	100	100	100	98.52	93.079	100	100
2015-04-28	12:00:00	100	99.597	100	98.277	94.364	100	100
2015-04-28	01:00:00	100	100	100	98.31	94.118	100	100
2015-04-28	02:00:00	100	100	100	99.251	94.393	100	100
2015-04-28	03:00:00	100	100	100	98.8	94.5	100	100
2015-04-28	04:00:00	100	99.975	100	99.265	94.515	100	100
2015-04-28	05:00:00	100	100	100	99.425	94.766	100	100
2015-04-28	06:00:00	100	100	100	99.405	94.808	100	100
2015-04-28	07:00:00	100	100	100	99.278	96.178	100	100
2015-04-28	08:00:00	100	100	100	99.404	94.485	100	100
2015-04-28	09:00:00	100	100	100	98.083	95.011	100	100
2015-04-28	10:00:00	100	100	100	99.06	93.703	100	100
2015-04-28	11:00:00	100	100	100	99.37	92.31	100	100
2015-04-28	12:00:00	100	100	100	98.862	85.852	100	100
2015-04-28	01:00:00	100	99.96	100	97.184	91.196	100	100
2015-04-28	02:00:00	100	100	100	96.697	91.724	100	100
2015-04-28	03:00:00	100	99.561	100	96.451	89.63	100	100
2015-04-28	04:00:00	100	99.448	100	96.61	90.113	100	100
2015-04-28	05:00:00	100	100	100	99.238	88.056	100	100
2015-04-28	06:00:00	100	100	100	98.718	91.948	100	100
2015-04-28	07:00:00	100	100	100	98.598	92.935	100	100
2015-04-28	08:00:00	100	100	100	99.219	94.285	100	100
2015-04-28	09:00:00	100	100	100	100	94.376	100	100
2015-04-28	10:00:00	100	100	100	99.69	94.231	100	100
2015-04-28	11:00:00	100	100	100	100	97.472	100	100
2015-04-29	12:00:00	100	100	100	100	96.527	100	100
2015-04-29	01:00:00	100	100	100	99.445	95.769	100	100
2015-04-29	02:00:00	100	100	100	99.738	95	100	100
2015-04-29	03:00:00	100	100	100	99.016	94.307	100	100
2015-04-29	04:00:00	100	99.838	100	98.566	94.734	100	100
2015-04-29	05:00:00	100	100	100	98.681	93.983	100	100
2015-04-29	06:00:00	100	100	100	97.252	94.258	100	100
2015-04-29	07:00:00	100	99.7	100	96.935	94.707	100	100
2015-04-29	08:00:00	100	100	100	97.753	94.951	100	100
2015-04-29	09:00:00	100	100	100	97.887	94.315	100	100
2015-04-29	10:00:00	100	98.849	100	98.386	92.011	100	100
2015-04-29	11:00:00	100	98.341	100	96.906	90.297	100	100
2015-04-29	12:00:00	100	98.555	100	93.883	86.142	100	100
2015-04-29	01:00:00	100	98.341	100	92.652	87.248	100	100
2015-04-29	02:00:00	100	98.555	100	91.462	85.558	100	100
2015-04-29	03:00:00	100	98.567	100	92.516	86.65	100	100
2015-04-29	04:00:00	100	98.495	100	94.825	88.51	100	100
2015-04-29	05:00:00	100	98.367	100	96.128	92.406	100	100
2015-04-29	06:00:00	100	98.701	100	90.419	87.27	100	100
2015-04-29	07:00:00	100	98.149	100	96.239	90.059	100	100
2015-04-29	08:00:00	100	98.556	100	91.398	85.705	100	100
2015-04-29	09:00:00	100	99.095	100	92.969	85.972	100	100
2015-04-29	10:00:00	100	99.321	100	92.945	88.82	100	100
2015-04-29	11:00:00	100	99.242	100	96.698	85.106	100	100
2015-04-30	12:00:00	100	98.526	100	97.19	90.231	100	100
2015-04-30	01:00:00	100	96.554	100	98.044	86.425	98.837	100
2015-04-30	02:00:00	100	98.866	100	95.479	84.731	100	100
2015-04-30	03:00:00	100	98.494	100	95.099	85.698	100	100
2015-04-30	04:00:00	100	98.502	100	95.451	87.729	100	100
2015-04-30	05:00:00	99.61	98.142	100	94.745	88.238	100	100
2015-04-30	06:00:00	100	98.129	100	93.05	87.961	100	100
2015-04-30	07:00:00	99.604	97.918	100	93.877	88.348	100	100
2015-04-30	08:00:00	99.94	98.622	100	94.804	85.458	100	99.788
2015-04-30	09:00:00	100	97.431	100	92.911	84.253	100	100
2015-04-30	10:00:00	100	96.436	100	96.369	85.399	100	100
2015-04-30	11:00:00	100	97.852	100	95.337	89.496	99.499	100
2015-04-30	12:00:00	100	98.821	100	95.969	93.025	100	100
2015-04-30	01:00:00	100	97.638	100	96.309	92.786	100	100
2015-04-30	02:00:00	100	97.131	100	94.613	88.501	100	100
2015-04-30	03:00:00	99.966	97.845	100	91.093	80.538	100	100
2015-04-30	04:00:00	99.148	97.025	100	91.698	80.936	100	99.63
2015-04-30	05:00:00	99.723	97.386	100	93.092	83.304	98.468	100
2015-04-30	06:00:00	99.387	97.732	100	93.832	87.356	99.255	100
2015-04-30	07:00:00	100	97.412	100	95.251	94.184	100	99.881
2015-04-30	08:00:00	100	97.72	100	94.709	93.591	100	99.564
2015-04-30	09:00:00	100	97.945	99.461	94.601	94.926	100	99.01
2015-04-30	10:00:00	100	97.572	99.402	94.758	94.261	100	98.309
2015-04-30	11:00:00	99.738	97.067	98.816	93.861	94.666	100	97.759
2015-05-01	12:00:00	99.37	97.028	100	95.421	94.664	100	98.734
2015-05-01	01:00:00	99.528	96.941	98.131	93.519	94.468	99.515	96.742
2015-05-01	02:00:00	99.338	96.849	98.09	93.566	94.958	99.797	96.448
2015-05-01	03:00:00	99.128	97.429	97.462	92.48	94.037	100	96.543
2015-05-01	04:00:00	98.523	96.33	100	92.15	93.842	99.857	96.057
2015-05-01	05:00:00	97.898	95.399	95.973	92.122	93.026	99.201	94.431
2015-05-01	06:00:00	98.17	95.482	96.078	90.503	94.21	98.198	94.08
2015-05-01	07:00:00	98.493	96.533	95.92	92.182	96.189	99.26	94.532
2015-05-01	08:00:00	100	97.311	99.891	94.497	96.619	100	95.785
2015-05-01	09:00:00	100	97.264	100	95.067	94.26	100	97.908
2015-05-01	10:00:00	100	96.025	100	89.028	90.148	100	98.404
2015-05-01	11:00:00	100	96.507	100	94.527	87.653	100	99.606
2015-05-01	12:00:00	100	94.642	100	90.021	79.116	100	99.75
2015-05-01	01:00:00	100	94.92	100	89.429	82.348	100	99.75
2015-05-01	02:00:00	100	94.248	100	90.607	84.733	100	99.651
2015-05-01	03:00:00	100	93.622	100	88.827	86.093	100	99.967
2015-05-01	04:00:00	100	91.139	100	90.903	82.922	100	100
2015-05-01	05:00:00	100	93.109	100	87.212	86.933	100	100
2015-05-01	06:00:00	100	93.188	100	88.455	86.609	100	100
2015-05-01	07:00:00	100	94.326	100	86.521	87.663	100	100
2015-05-01	08:00:00	100	94.476	100	88.509	80.049	100	100
2015-05-01	09:00:00	99.217	93.89	100	88.099	73.451	100	99.816
2015-05-01	10:00:00	97.677	93.757	98.214	87.25	77.761	100	97.455
2015-05-01	11:00:00	97.844	95.579	96.894	88.334	79.355	98.419	95.942
2015-05-02	12:00:00	97.249	95.701	96.745	87.957	81.833	99.278	95.816
2015-05-02	01:00:00	96.792	95.983	100	89.443	83.673	97.997	96.505
2015-05-02	02:00:00	96.727	94.445	98.338	88.408	85.67	99.647	95.261
2015-05-02	03:00:00	97.152	95.24	100	88.903	86.357	99.483	95.142
2015-05-02	04:00:00	97.125	94.971	98.958	89.891	85.324	100	95.41
2015-05-02	05:00:00	97.762	94.439	96.769	89.139	85.696	98.805	94.484
2015-05-02	06:00:00	98.013	95.193	96.883	90.305	87.711	97.893	94.774
2015-05-02	07:00:00	98.779	94.971	97.709	90.029	88.186	99.351	95.946
2015-05-02	08:00:00	99.68	95.575	98.403	90.652	87.172	99.831	96.973
2015-05-02	09:00:00	100	94.894	100	87.394	87.75	100	98.154
2015-05-02	10:00:00	100	93.254	100	87.145	86.754	100	98.775
2015-05-02	11:00:00	100	92.051	99.772	86.001	85.078	100	98.855
2015-05-02	12:00:00	100	91.65	99.6	84.433	81.564	100	98.861
2015-05-02	01:00:00	98.755	91.036	100	83.224	81.738	100	99
2015-05-02	02:00:00	98.967	90.802	99.672	86.391	82.983	100	99.29
2015-05-02	03:00:00	98.835	91.699	99.218	84.02	84.697	100	99.132
2015-05-02	04:00:00	100	92.087	100	84.112	84.445	100	99.474
2015-05-02	05:00:00	99.915	91.359	100	82.213	81.465	100	99.132
2015-05-02	06:00:00	100	91.681	100	83.086	83.548	99.909	99.29
2015-05-02	07:00:00	100	92.366	100	81.853	80.879	100	98.861
2015-05-02	08:00:00	100	92.355	100	81.919	80.744	100	98.861
2015-05-02	09:00:00	98.907	93.05	99.732	84.687	74.009	100	98.438
2015-05-02	10:00:00	97.185	94.181	100	87.594	76.352	97.267	98.855
2015-05-02	11:00:00	96.842	93.417	95.334	84.821	79.253	96.785	94.571
2015-05-03	12:00:00	96.066	93.67	94.219	83.934	81.01	98.225	93.381
2015-05-03	01:00:00	96.384	92.697	93.782	84.855	83.246	96.849	91.233
2015-05-03	02:00:00	95.908	93.044	93.204	84.85	84.581	96.896	91.297
2015-05-03	03:00:00	96.045	92.64	94.002	84.595	85.492	97.375	91.791
2015-05-03	04:00:00	95.743	92.154	92.457	85.259	86.817	96.866	90.732
2015-05-03	05:00:00	95.812	92.338	92.133	84.31	88.157	95.39	89.34
2015-05-03	06:00:00	95.894	92.049	92.362	85.156	88.794	95.999	89.695
2015-05-03	07:00:00	95.982	92.683	92.584	86.291	89.883	95.479	89.805
2015-05-03	08:00:00	97.387	93.08	95.37	89.221	90.436	98.124	92.347
2015-05-03	09:00:00	100	92.766	99.499	90.112	89.127	99.858	95.787
2015-05-03	10:00:00	100	91.581	99.911	89.388	84.382	100	97.396
2015-05-03	11:00:00	99.647	92.907	99.779	88.089	84.49	99.858	97.919
2015-05-03	12:00:00	99.272	91.361	99.641	88.112	79.698	99.713	98.428
2015-05-03	01:00:00	99.653	91.31	100	85.275	82.055	100	98.672
2015-05-03	02:00:00	100	90.26	99.187	84.7	83.779	100	98.922
2015-05-03	03:00:00	99.324	88.959	98.909	84.132	83.751	99.344	99.087
2015-05-03	04:00:00	99.968	90.399	99.555	87.574	86.003	99.752	99.12
2015-05-03	05:00:00	99.238	91.548	99.101	87.568	86.776	99.949	99.331
2015-05-03	06:00:00	99.666	91.998	100	89.467	86.62	99.83	99.489
2015-05-03	07:00:00	100	93.297	100	89.119	88.097	100	99.627
2015-05-03	08:00:00	100	93.176	100	90.903	88.624	100	99.837
2015-05-03	09:00:00	100	93.652	100	90.174	88.612	100	99.765
2015-05-03	10:00:00	100	95.285	100	92.174	89.729	100	100
2015-05-03	11:00:00	100	94.374	100	93.567	90.064	100	100
2015-05-04	12:00:00	100	92.518	99.706	95.255	84.987	97.876	99.876
2015-05-04	01:00:00	99.87	94.866	99.824	95.061	86.861	97.733	99.607
2015-05-04	02:00:00	98.719	94.976	99.569	94.83	87.911	97.722	99.311
2015-05-04	03:00:00	98.72	95.272	99.687	92.972	89.797	98.53	98.566
2015-05-04	04:00:00	97.995	94.821	99.943	91.6	89.879	98.114	98.791
2015-05-04	05:00:00	98.109	94.838	100	92.643	90.752	98.538	98.097
2015-05-04	06:00:00	97.845	94.767	96.359	90.098	90.873	99.248	95.984
2015-05-04	07:00:00	98.341	94.773	97.092	91.024	90.841	98.234	95.056
2015-05-04	08:00:00	99.583	94.725	98.656	92.552	91.626	99.169	96.738
2015-05-04	09:00:00	100	93.785	100	92.996	91.75	100	98.942
2015-05-04	10:00:00	100	91.241	100	90.187	86.229	100	99.225
2015-05-04	11:00:00	99.929	92.492	100	86.503	85.553	100	99.364
2015-05-04	12:00:00	100	92.973	100	88.391	79.588	100	99.548
2015-05-04	01:00:00	99.902	93.124	99.981	86.911	84.782	100	99.719
2015-05-04	02:00:00	100	91.194	99.277	87.815	82.681	99.856	99.725
2015-05-04	03:00:00	100	92.825	100	90.584	84.106	100	99.988
2015-05-04	04:00:00	100	94.044	100	90.863	86.967	100	100
2015-05-04	05:00:00	100	93.975	100	92.233	89.419	100	100
2015-05-04	06:00:00	100	94.891	100	93.146	90.533	100	100
2015-05-04	07:00:00	100	94.762	100	92.692	88.499	100	100
2015-05-04	08:00:00	100	94.351	100	93.007	86.195	100	100
2015-05-04	09:00:00	100	95.073	100	93.643	90.525	100	100
2015-05-04	10:00:00	100	96.447	100	95.8	89.909	100	100
2015-05-04	11:00:00	100	95.946	100	94.393	89.905	99.277	100
2015-05-05	12:00:00	100	96.355	100	94.591	91.598	100	100
2015-05-05	01:00:00	100	96.882	100	94.123	90.509	100	100
2015-05-05	02:00:00	100	97.155	100	95.168	92.239	100	100
2015-05-05	03:00:00	100	96.332	100	95.064	91.817	100	100
2015-05-05	04:00:00	100	96.787	100	94.876	91.79	100	100
2015-05-05	05:00:00	100	96.814	100	94.996	92.614	100	100
2015-05-05	06:00:00	100	97.001	100	95.232	92.515	100	100
2015-05-05	07:00:00	100	96.787	100	95.184	92.396	100	100
2015-05-05	08:00:00	100	96.686	100	95.641	92.504	100	100
2015-05-05	09:00:00	100	96.188	100	93.746	91.632	100	100
2015-05-05	10:00:00	100	96.925	100	96.06	87.549	100	100
2015-05-05	11:00:00	100	96.104	100	92.976	86.893	100	100
2015-05-05	12:00:00	100	96.193	100	94.675	80.108	100	100
2015-05-05	01:00:00	100	95.767	100	92.625	84.429	100	100
2015-05-05	02:00:00	100	94.512	100	93.502	80.44	100	100
2015-05-05	03:00:00	100	95.868	100	94.837	86.185	100	100
2015-05-05	04:00:00	100	95.829	100	94.48	85.728	100	100
2015-05-05	05:00:00	100	96.259	100	93.405	86.86	100	100
2015-05-05	06:00:00	100	95.856	100	92.461	88.375	100	100
2015-05-05	07:00:00	100	96.481	100	93.592	87.9	100	100
2015-05-05	08:00:00	100	96.287	100	93.399	90.622	100	100
2015-05-05	09:00:00	100	96.475	100	93.917	91.247	100	100
2015-05-05	10:00:00	100	96.588	100	93.598	90.86	100	100
2015-05-05	11:00:00	100	96.737	100	94.05	92.433	100	100
2015-05-06	12:00:00	100	96.588	100	94.698	91.371	100	100
2015-05-06	01:00:00	100	96.903	100	95.13	92.132	100	100
2015-05-06	02:00:00	100	97.164	100	94.806	91.956	100	100
2015-05-06	03:00:00	100	96.837	100	94.821	92.372	100	100
2015-05-06	04:00:00	100	96.951	100	94.914	92.606	100	100
2015-05-06	05:00:00	100	97.051	100	94.962	92.933	100	100
2015-05-06	06:00:00	100	97.472	100	95.171	93.514	100	100
2015-05-06	07:00:00	100	97.372	100	95.482	91.938	100	100
2015-05-06	08:00:00	100	97.858	100	96.211	94.31	100	100
2015-05-06	09:00:00	100	97.791	100	96.39	92.756	100	100
2015-05-06	10:00:00	100	97.61	100	95.299	89.985	100	100
2015-05-06	11:00:00	100	97.067	100	94.757	87.718	100	100
2015-05-06	12:00:00	100	96.354	100	91.655	84.907	100	100
2015-05-06	01:00:00	100	96.11	100	93.423	81.996	100	100
2015-05-06	02:00:00	100	96.313	100	93.885	84.035	100	100
2015-05-06	03:00:00	100	95.935	100	93.925	83.366	100	100
2015-05-06	04:00:00	100	96.212	100	94.246	86.674	100	100
2015-05-06	05:00:00	100	95.868	100	94.617	78.857	100	100
2015-05-06	06:00:00	100	96.395	100	93.822	83.772	100	100
2015-05-06	07:00:00	100	97.02	100	94.267	89.445	100	100
2015-05-06	08:00:00	100	97.221	100	95.054	90.307	100	100
2015-05-06	09:00:00	100	97.328	100	95.599	90.98	100	100
2015-05-06	10:00:00	100	97.575	100	95.982	91.683	100	100
2015-05-06	11:00:00	100	97.669	100	95.87	92.306	100	100
2015-05-07	12:00:00	100	97.468	100	95.957	92.032	100	100
2015-05-07	01:00:00	100	97.435	100	95.998	91.444	100	100
2015-05-07	02:00:00	100	97.114	100	95.763	91.355	100	100
2015-05-07	03:00:00	100	97.482	100	96.403	91.984	100	100
2015-05-07	04:00:00	100	97.689	100	96.126	90.996	100	100
2015-05-07	05:00:00	100	97.796	100	96.329	92.799	100	100
2015-05-07	06:00:00	100	97.796	100	96.51	92.623	100	100
2015-05-07	07:00:00	100	97.796	100	96.938	93.393	100	100
2015-05-07	08:00:00	100	97.809	100	95.713	92.267	100	100
2015-05-07	09:00:00	100	97.809	100	94.953	91.135	100	100
2015-05-07	10:00:00	100	95.165	100	94.021	86.583	100	100
2015-05-07	11:00:00	100	95.244	100	91.418	84.563	100	100
2015-05-07	12:00:00	100	95.723	100	92.829	86.279	100	100
2015-05-07	01:00:00	100	97.081	100	96.35	90.554	100	100
2015-05-07	02:00:00	100	96.805	100	93.605	89.453	100	100
2015-05-07	03:00:00	100	96.454	100	93.514	88.37	100	100
2015-05-07	04:00:00	100	96.436	100	93.341	85.287	100	100
2015-05-07	05:00:00	100	97.31	100	93.59	87.921	100	100
2015-05-07	06:00:00	100	96.963	100	93.26	85.361	100	100
2015-05-07	07:00:00	100	96.757	100	94.063	86.865	100	100
2015-05-07	08:00:00	100	97.38	100	94.334	89.98	100	100
2015-05-07	09:00:00	100	97.727	100	96.129	92.177	100	100
2015-05-07	10:00:00	100	97.734	100	95.864	92.101	100	100
2015-05-07	11:00:00	100	97.701	100	95.725	91.66	100	100
2015-05-08	12:00:00	100	97.668	100	95.072	92.206	100	100
2015-05-08	01:00:00	100	97.881	100	96.137	92.798	100	100
2015-05-08	02:00:00	100	98.207	100	96.714	93.605	100	100
2015-05-08	03:00:00	100	98.26	100	96.995	93.838	100	100
2015-05-08	04:00:00	100	98.121	100	96.525	93.544	100	100
2015-05-08	05:00:00	100	98.147	100	96.579	94.037	100	100
2015-05-08	06:00:00	100	98.174	100	96.525	93.478	100	100
2015-05-08	07:00:00	100	98.094	100	96.814	93.81	100	100
2015-05-08	08:00:00	100	98.513	100	96.9	93.889	100	100
2015-05-08	09:00:00	100	97.457	100	95.159	90.969	100	100
2015-05-08	10:00:00	100	97.552	100	92.792	84.566	100	100
2015-05-08	11:00:00	100	96.48	100	94.299	77.596	100	100
2015-05-08	12:00:00	100	95.555	100	88.882	80.453	100	100
2015-05-08	01:00:00	100	94.299	100	90.236	85.192	100	100
2015-05-08	02:00:00	100	94.526	100	92.938	85.843	100	100
2015-05-08	03:00:00	100	96.154	100	89.851	87.32	100	100
2015-05-08	04:00:00	100	96.706	100	89.728	89.646	100	100
2015-05-08	05:00:00	100	96.034	100	91.779	85.878	100	100
2015-05-08	06:00:00	100	96.392	100	92.112	88.065	100	100
2015-05-08	07:00:00	100	96.809	100	92.68	90.166	100	100
2015-05-08	08:00:00	100	97.017	100	93.529	90.597	100	100
2015-05-08	09:00:00	100	97.023	100	94.196	91.373	100	100
2015-05-08	10:00:00	100	97.083	100	95.065	91.945	100	100
2015-05-08	11:00:00	100	97.866	100	95.071	92.076	100	100
2015-05-09	12:00:00	100	97.739	100	95.997	92.819	100	100
2015-05-09	01:00:00	100	97.812	100	95.715	93.19	100	100
2015-05-09	02:00:00	100	97.759	100	95.889	92.786	100	100
2015-05-09	03:00:00	100	98.073	100	96.025	93.117	100	100
2015-05-09	04:00:00	100	97.933	100	96.013	93.035	100	100
2015-05-09	05:00:00	100	97.853	100	96.174	92.738	100	100
2015-05-09	06:00:00	100	98.06	100	96.531	91.614	100	100
2015-05-09	07:00:00	100	97.826	100	96.079	92.914	100	100
2015-05-09	08:00:00	100	97.753	100	95.476	92.262	100	100
2015-05-09	09:00:00	100	97.645	100	94.429	89.284	100	100
2015-05-09	10:00:00	100	95.891	100	92.482	86.482	100	100
2015-05-09	11:00:00	100	96.1	100	89.223	79.089	100	100
2015-05-09	12:00:00	100	95.491	100	89.219	85.95	100	100
2015-05-09	01:00:00	100	94.385	100	90.691	84.951	100	100
2015-05-09	02:00:00	100	94.813	100	90.65	86.329	100	100
2015-05-09	03:00:00	100	96.175	100	89.861	87.034	100	100
2015-05-09	04:00:00	100	95.837	100	89.577	87.332	100	100
2015-05-09	05:00:00	100	96.634	100	91.509	89.611	100	100
2015-05-09	06:00:00	100	96.789	100	92.435	90.364	100	100
2015-05-09	07:00:00	100	97.207	100	92.61	90.75	100	100
2015-05-09	08:00:00	100	97.596	100	93.574	91.619	100	100
2015-05-09	09:00:00	100	97.16	100	94.523	91.537	100	100
2015-05-09	10:00:00	100	97.643	100	94.848	92.353	100	100
2015-05-09	11:00:00	100	97.69	100	94.775	92.429	100	100
2015-05-10	12:00:00	100	97.844	100	94.32	92.103	100	100
2015-05-10	01:00:00	100	97.791	100	94.925	93.105	100	100
2015-05-10	02:00:00	100	97.998	100	94.992	93.541	100	100
2015-05-10	03:00:00	100	97.844	100	93.995	92.323	100	100
2015-05-10	04:00:00	100	97.945	100	93.105	90.903	100	100
2015-05-10	05:00:00	100	97.778	100	92.289	89.758	100	100
2015-05-10	06:00:00	100	97.792	100	93.09	90.432	100	100
2015-05-10	07:00:00	100	97.872	100	93.97	91.458	100	100
2015-05-10	08:00:00	100	97.338	100	93.641	88.455	100	100
2015-05-10	09:00:00	100	97.069	100	92.96	85.879	100	100
2015-05-10	10:00:00	100	95.831	100	92.355	86.087	100	100
2015-05-10	11:00:00	100	96.309	100	89.822	79.303	100	100
2015-05-10	12:00:00	100	94.861	100	90.622	84.157	100	100
2015-05-10	01:00:00	100	95.546	100	87.483	86.205	100	100
2015-05-10	02:00:00	100	95.041	100	89.674	78.549	100	100
2015-05-10	03:00:00	100	95.002	100	89.058	80.091	100	100
2015-05-10	04:00:00	100	95.428	100	87.903	83.581	100	100
2015-05-10	05:00:00	100	96.138	100	89.801	83.198	100	100
2015-05-10	06:00:00	100	96.334	100	90.674	86.453	100	100
2015-05-10	07:00:00	100	96.644	100	91.328	88.306	100	100
2015-05-10	08:00:00	100	96.652	100	91.769	89.952	100	100
2015-05-10	09:00:00	100	96.706	100	92.075	89.468	100	100
2015-05-10	10:00:00	100	97.042	100	92.944	90.498	100	100
2015-05-10	11:00:00	100	97.437	100	93.614	91.59	100	100
2015-05-11	12:00:00	100	97.47	100	92.778	91.121	100	100
2015-05-11	01:00:00	100	97.303	100	93.072	89.638	100	100
2015-05-11	02:00:00	100	97.511	100	92.508	91.481	100	100
2015-05-11	03:00:00	100	97.19	100	92.748	91.056	100	100
2015-05-11	04:00:00	100	97.344	100	92.884	88.419	100	100
2015-05-11	05:00:00	100	97.284	100	92.423	87.699	100	100
2015-05-11	06:00:00	100	97.017	100	92.132	89.595	100	100
2015-05-11	07:00:00	100	96.856	100	92.238	88.508	100	100
2015-05-11	08:00:00	100	96.761	100	92.975	90.684	100	100
2015-05-11	09:00:00	100	96.572	100	89.443	88.55	100	100
2015-05-11	10:00:00	100	96.384	100	90.72	82.476	100	100
2015-05-11	11:00:00	100	93.871	100	91.801	76.81	100	100
2015-05-11	12:00:00	100	93.708	100	89.277	72.076	100	100
2015-05-11	01:00:00	100	94.085	100	91.08	79.821	100	100
2015-05-11	02:00:00	100	95.586	100	89.866	82.386	100	100
2015-05-11	03:00:00	100	94.55	100	87.83	81.404	100	100
2015-05-11	04:00:00	100	94.601	100	88.896	80.502	100	100
2015-05-11	05:00:00	100	95.758	100	91.798	88.318	100	100
2015-05-11	06:00:00	100	95.976	100	92.054	89.282	100	100
2015-05-11	07:00:00	100	96.516	100	92.561	88.987	100	100
2015-05-11	08:00:00	100	96.483	100	92.947	89.437	100	100
2015-05-11	09:00:00	100	97.013	100	93.459	91.334	100	100
2015-05-11	10:00:00	100	96.805	100	93.293	91.003	100	100
2015-05-11	11:00:00	100	97.222	100	94.064	92.041	100	100
2015-05-12	12:00:00	100	97.403	100	95.016	92.102	100	100
2015-05-12	01:00:00	100	97.429	100	95.058	92.551	100	100
2015-05-12	02:00:00	100	97.643	100	95.064	93.189	100	100
2015-05-12	03:00:00	100	97.723	100	95.526	93.183	100	100
2015-05-12	04:00:00	100	97.951	100	95.148	92.755	100	100
2015-05-12	05:00:00	100	97.697	100	95.31	92	100	100
2015-05-12	06:00:00	100	98.004	100	95.609	93.186	100	100
2015-05-12	07:00:00	100	97.904	100	95.858	93.214	100	100
2015-05-12	08:00:00	100	97.783	100	94.914	92.922	100	100
2015-05-12	09:00:00	100	97.568	100	92.721	91.621	100	100
2015-05-12	10:00:00	100	96.606	100	91.753	90.504	100	100
2015-05-12	11:00:00	100	95.511	100	90.315	87.495	100	100
2015-05-12	12:00:00	100	95.663	100	90.3	85.655	100	100
2015-05-12	01:00:00	100	95.752	100	87.832	88.202	100	100
2015-05-12	02:00:00	100	95.455	100	90.216	85.348	100	100
2015-05-12	03:00:00	100	95.619	100	88.888	86.859	100	100
2015-05-12	04:00:00	100	95.475	100	89.467	88.123	100	100
2015-05-12	05:00:00	100	95.346	100	90.805	87.461	100	100
2015-05-12	06:00:00	100	95.985	100	91.35	89.799	100	100
2015-05-12	07:00:00	100	95.126	100	92.706	90.303	100	100
2015-05-12	08:00:00	100	96.473	100	92.534	90.871	100	100
2015-05-12	09:00:00	100	96.756	100	93.308	90.577	100	100
2015-05-12	10:00:00	100	96.991	100	92.98	91.607	100	100
2015-05-12	11:00:00	100	96.616	100	94.558	90.172	100	100
2015-05-13	12:00:00	100	97.193	100	94.462	89.334	100	100
2015-05-13	01:00:00	100	97.073	100	94.646	89.21	100	100
2015-05-13	02:00:00	100	97.255	100	94.823	91.499	100	100
2015-05-13	03:00:00	100	97.442	100	94.263	89.819	100	100
2015-05-13	04:00:00	100	97.857	100	94.516	89.087	100	100
2015-05-13	05:00:00	100	97.491	100	95.727	89.058	100	100
2015-05-13	06:00:00	100	97.806	100	96.408	91.206	100	100
2015-05-13	07:00:00	100	97.405	100	96.145	91.759	100	100
2015-05-13	08:00:00	100	97.442	100	94.094	91.676	100	100
2015-05-13	09:00:00	100	96.521	100	94.529	87.281	100	100
2015-05-13	10:00:00	100	96.034	100	93.223	86.126	100	100
2015-05-13	11:00:00	100	92.145	100	91.823	81.283	100	100
2015-05-13	12:00:00	100	95.056	100	87.157	85.419	100	100
2015-05-13	01:00:00	100	93.556	100	86.206	83.939	100	100
2015-05-13	02:00:00	100	93.941	100	84.309	83.386	100	100
2015-05-13	03:00:00	100	93.571	100	84.256	83.266	100	100
2015-05-13	04:00:00	100	93.859	100	81.555	85.482	100	100
2015-05-13	05:00:00	100	91.888	100	89.357	85.18	100	100
2015-05-13	06:00:00	100	93.556	100	90.122	87.416	100	100
2015-05-13	07:00:00	100	94.92	100	91.903	89.219	100	100
2015-05-13	08:00:00	100	95.659	100	92.871	89.93	100	100
2015-05-13	09:00:00	100	95.949	100	93.871	90.632	100	100
2015-05-13	10:00:00	100	96.179	100	93.372	90.963	100	100
2015-05-13	11:00:00	100	95.916	100	94.034	90.841	100	100
2015-05-14	12:00:00	100	96.597	100	93.701	91.534	100	100
2015-05-14	01:00:00	100	97.549	100	94.398	91.682	100	100
2015-05-14	02:00:00	100	97.255	100	94.486	89.614	100	100
2015-05-14	03:00:00	100	97.511	100	95.2	89.86	100	100
2015-05-14	04:00:00	100	97.652	100	96.241	89.858	100	100
2015-05-14	05:00:00	100	97.212	100	95.667	90.855	100	100
2015-05-14	06:00:00	100	97.372	100	96.193	91.163	100	100
2015-05-14	07:00:00	100	97.278	100	96.139	91.953	100	100
2015-05-14	08:00:00	100	97.188	100	94.925	91.648	100	100
2015-05-14	09:00:00	100	97.053	100	95.424	89.687	100	100
2015-05-14	10:00:00	100	96.89	100	92.8	90.16	100	100
2015-05-14	11:00:00	100	95.534	100	89.514	84.399	100	100
2015-05-14	12:00:00	100	96.103	100	91.59	84.785	100	100
2015-05-14	01:00:00	100	95.174	100	89.791	86.921	100	100
2015-05-14	02:00:00	100	96.347	100	94.17	88.846	100	100
2015-05-14	03:00:00	100	96.467	100	92.146	88.162	100	100
2015-05-14	04:00:00	100	95.457	100	89.183	88.005	100	100
2015-05-14	05:00:00	100	95.708	100	90.557	87.837	100	100
2015-05-14	06:00:00	100	95.906	100	88.177	84.171	100	100
2015-05-14	07:00:00	100	95.719	100	90.672	88.216	100	100
2015-05-14	08:00:00	100	96.239	100	90.875	89.763	100	100
2015-05-14	09:00:00	100	96.475	100	91.432	90.792	100	100
2015-05-14	10:00:00	100	96.925	100	92.78	91.283	100	100
2015-05-14	11:00:00	100	96.931	100	93.901	91.766	100	100
2015-05-15	12:00:00	100	97.247	100	94.282	91.986	100	100
2015-05-15	01:00:00	100	97.22	100	94.746	92.035	100	100
2015-05-15	02:00:00	100	97.039	100	95.678	90.999	100	100
2015-05-15	03:00:00	100	97.65	100	95.819	91.595	100	100
2015-05-15	04:00:00	100	97.544	100	95.752	92.347	100	100
2015-05-15	05:00:00	100	97.676	100	95.208	92.664	100	100
2015-05-15	06:00:00	100	97.629	100	95.268	92.512	100	100
2015-05-15	07:00:00	100	97.763	100	94.577	93.393	100	100
2015-05-15	08:00:00	100	97.387	100	93.22	92.883	100	100
2015-05-15	09:00:00	100	96.713	100	93.956	89.456	100	100
2015-05-15	10:00:00	100	96.552	100	92.396	89.534	100	100
2015-05-15	11:00:00	100	96.498	100	89.421	86.097	100	100
2015-05-15	12:00:00	100	95.6	100	85.273	84.439	100	100
2015-05-15	01:00:00	100	95.301	100	87.483	86.221	100	100
2015-05-15	02:00:00	100	94.011	100	86.301	85.444	100	100
2015-05-15	03:00:00	100	94.769	100	87.292	85.223	100	100
2015-05-15	04:00:00	100	95.132	100	86.205	81.857	100	100
2015-05-15	05:00:00	100	95.702	100	91.188	79.679	100	100
2015-05-15	06:00:00	100	96.121	100	89.459	87.146	100	100
2015-05-15	07:00:00	100	96.566	100	91.052	88.346	100	100
2015-05-15	08:00:00	100	96.634	100	92.225	89.494	100	100
2015-05-15	09:00:00	100	97.004	100	93.671	90.768	100	100
2015-05-15	10:00:00	100	97.144	100	94.134	91.298	100	100
2015-05-15	11:00:00	100	97.433	100	94.243	91.985	100	100
2015-05-16	12:00:00	100	97.534	100	94.945	92.653	100	100
2015-05-16	01:00:00	100	97.54	100	94.563	91.637	100	100
2015-05-16	02:00:00	100	97.453	100	94.469	92.754	100	100
2015-05-16	03:00:00	100	97.587	100	94.632	92.59	100	100
2015-05-16	04:00:00	100	97.714	100	94.837	92.523	100	100
2015-05-16	05:00:00	100	98.002	100	95.671	92.676	100	100
2015-05-16	06:00:00	100	97.949	100	96.042	92.785	100	100
2015-05-16	07:00:00	100	97.848	100	95.642	93.569	100	100
2015-05-16	08:00:00	100	97.82	100	95.061	93.35	100	100
2015-05-16	09:00:00	100	97.37	100	94.723	90.02	100	100
2015-05-16	10:00:00	100	96.617	100	92.004	87.253	100	100
2015-05-16	11:00:00	100	95.281	100	92.052	82.976	100	100
2015-05-16	12:00:00	100	96.041	100	91.795	85.021	100	100
2015-05-16	01:00:00	100	95.987	100	89.647	86.22	100	100
2015-05-16	02:00:00	100	96.852	100	91.952	85.477	100	100
2015-05-16	03:00:00	100	96.987	100	91.899	86.362	100	100
2015-05-16	04:00:00	100	96.945	100	93.265	83.971	100	100
2015-05-16	05:00:00	100	96.764	100	92.73	86.797	100	100
2015-05-16	06:00:00	100	96.691	100	91.609	86.085	100	100
2015-05-16	07:00:00	100	97.283	100	91.686	88.274	100	100
2015-05-16	08:00:00	100	97.075	100	91.607	88.469	100	100
2015-05-16	09:00:00	100	97.31	100	93.332	91.052	100	100
2015-05-16	10:00:00	100	97.304	100	92.989	91.58	100	100
2015-05-16	11:00:00	100	97.565	100	93.647	91.562	100	100
2015-05-17	12:00:00	100	97.847	100	93.668	91.826	100	100
2015-05-17	01:00:00	100	97.612	100	93.771	92.001	100	100
2015-05-17	02:00:00	100	97.666	100	94.107	92.751	100	100
2015-05-17	03:00:00	100	97.653	100	95.041	92.718	100	100
2015-05-17	04:00:00	100	97.807	100	95.312	92.032	100	100
2015-05-17	05:00:00	100	98.175	100	94.906	92.096	100	100
2015-05-17	06:00:00	100	97.921	100	94.897	92.069	100	100
2015-05-17	07:00:00	100	97.947	100	94.382	91.943	100	100
2015-05-17	08:00:00	100	97.606	100	92.746	91.474	100	100
2015-05-17	09:00:00	100	97.021	100	92.825	88.431	100	100
2015-05-17	10:00:00	100	97.304	100	92.666	88.342	100	100
2015-05-17	11:00:00	100	95.319	100	91.728	84.224	100	100
2015-05-17	12:00:00	100	95.542	100	90.326	85.439	100	100
2015-05-17	01:00:00	100	95.831	100	91.162	86.039	100	100
2015-05-17	02:00:00	100	95.663	100	91.556	78.654	100	100
2015-05-17	03:00:00	100	95.413	100	85.494	77.023	100	100
2015-05-17	04:00:00	100	96.78	100	90.444	84.619	100	100
2015-05-17	05:00:00	100	95.442	100	86.51	86.747	100	100
2015-05-17	06:00:00	100	95.625	100	87.051	86.346	100	100
2015-05-17	07:00:00	100	96.343	100	89.09	86.589	100	100
2015-05-17	08:00:00	100	96.922	100	90.553	88.043	100	100
2015-05-17	09:00:00	100	96.713	100	91.017	89.916	100	100
2015-05-17	10:00:00	100	96.821	100	91.534	90.032	100	100
2015-05-17	11:00:00	100	97.13	100	93.047	90.614	100	100
2015-05-18	12:00:00	100	97.345	100	93.417	91.121	100	100
2015-05-18	01:00:00	100	97.365	100	93.883	91.6	100	100
2015-05-18	02:00:00	100	97.258	100	93.768	91.346	100	100
2015-05-18	03:00:00	100	97.386	100	94.185	91.653	100	100
2015-05-18	04:00:00	100	97.593	100	94.185	91.717	100	100
2015-05-18	05:00:00	100	97.84	100	94.143	91.216	100	100
2015-05-18	06:00:00	100	97.373	100	94.879	90.713	100	100
2015-05-18	07:00:00	100	97.914	100	95.503	92.876	100	100
2015-05-18	08:00:00	100	97.31	100	93.938	90.975	100	100
2015-05-18	09:00:00	100	96.953	100	90.148	89.329	100	100
2015-05-18	10:00:00	100	96.327	100	88.385	87.894	100	100
2015-05-18	11:00:00	100	96.658	100	93.332	84.738	100	100
2015-05-18	12:00:00	100	95.789	100	90.334	86.254	100	100
2015-05-18	01:00:00	100	95.129	100	87.624	87.804	100	100
2015-05-18	02:00:00	100	92.863	100	87.394	84.6	100	100
2015-05-18	03:00:00	100	95.038	100	88.809	88.285	100	100
2015-05-18	04:00:00	100	97.846	100	95.613	93.647	100	100
2015-05-18	05:00:00	100	97.597	100	96.088	93.708	100	100
2015-05-18	06:00:00	100	97.71	100	94.883	92.729	100	100
2015-05-18	07:00:00	100	97.751	100	95.463	92.242	100	100
2015-05-18	08:00:00	100	97.852	100	95.174	93.629	100	100
2015-05-18	09:00:00	100	98.106	100	95.715	94.522	100	100
2015-05-18	10:00:00	100	98	100	95.756	93.835	100	100
2015-05-18	11:00:00	100	98.153	100	95.864	93.435	100	100
2015-05-19	12:00:00	100	98.207	100	95.864	94.458	100	100
2015-05-19	01:00:00	100	98.053	100	95.355	94.083	100	100
2015-05-19	02:00:00	100	98.407	100	95.486	94.125	100	100
2015-05-19	03:00:00	100	98.695	100	96.359	93.299	100	100
2015-05-19	04:00:00	100	98.503	100	96.859	93.094	100	100
2015-05-19	05:00:00	100	98.152	100	96.553	93.062	100	100
2015-05-19	06:00:00	100	97.847	100	95.139	93.408	100	100
2015-05-19	07:00:00	100	97.938	100	94.267	94.142	100	100
2015-05-19	08:00:00	100	98.332	100	96.725	96.636	100	100
2015-05-19	09:00:00	100	97.54	100	93.75	92.557	100	100
2015-05-19	10:00:00	100	96.213	100	91.686	91.097	100	100
2015-05-19	11:00:00	100	94.938	100	88.267	87.836	100	100
2015-05-19	12:00:00	100	94.835	100	88.256	87.152	100	100
2015-05-19	01:00:00	100	90.686	99.983	89.665	82.519	100	100
2015-05-19	02:00:00	100	93.596	100	85.816	86.171	100	100
2015-05-19	03:00:00	100	93.896	100	85.685	85.193	100	100
2015-05-19	04:00:00	100	94.401	100	87.388	87.674	100	100
2015-05-19	05:00:00	100	95.055	100	87.567	87.871	100	100
2015-05-19	06:00:00	100	96.003	100	89.511	89.783	100	100
2015-05-19	07:00:00	100	96.416	100	91.178	89.332	100	100
2015-05-19	08:00:00	100	96.672	100	90.719	90.6	100	100
2015-05-19	09:00:00	100	96.558	100	91.81	90.428	100	100
2015-05-19	10:00:00	100	96.511	100	91.919	90.987	100	100
2015-05-19	11:00:00	100	96.955	100	91.786	90.973	100	100
2015-05-20	12:00:00	100	97.029	100	91.652	91.81	100	100
2015-05-20	01:00:00	100	96.862	100	91.53	91.804	100	100
2015-05-20	02:00:00	100	97.077	100	91.562	89.621	100	100
2015-05-20	03:00:00	100	97.42	100	93.753	87.8	100	100
2015-05-20	04:00:00	100	96.64	100	95.345	88.555	99.503	100
2015-05-20	05:00:00	100	96.317	100	95.402	89.42	97.988	100
2015-05-20	06:00:00	100	96.571	100	92.813	90.142	100	100
2015-05-20	07:00:00	99.947	96.288	100	92.095	91.124	100	100
2015-05-20	08:00:00	100	97.015	100	94.334	91.392	100	100
2015-05-20	09:00:00	100	96.138	100	91.32	88.7	100	100
2015-05-20	10:00:00	100	95.359	100	92.707	86.871	100	100
2015-05-20	11:00:00	100	95.792	100	89.639	86.053	100	100
2015-05-20	12:00:00	100	95.351	100	90.283	80.381	100	100
2015-05-20	01:00:00	100	96.963	100	93.823	81.354	100	100
2015-05-20	02:00:00	100	95.421	100	91.334	80.383	100	100
2015-05-20	03:00:00	100	95.877	100	90.28	84.005	100	100
2015-05-20	04:00:00	100	96.026	100	91.562	80.318	100	100
2015-05-20	05:00:00	100	96.457	100	93.186	82.915	100	100
2015-05-20	06:00:00	100	95.594	100	90.956	83.562	100	100
2015-05-20	07:00:00	100	96.479	100	92.439	87.354	100	100
2015-05-20	08:00:00	100	96.049	100	92.046	84.452	100	100
2015-05-20	09:00:00	100	96.372	100	90.98	89.213	100	100
2015-05-20	10:00:00	100	96.177	100	92.397	88.009	100	100
2015-05-20	11:00:00	100	96.682	100	92.947	88.466	100	100
2015-05-21	12:00:00	100	96.649	100	91.879	88.276	100	100
2015-05-21	01:00:00	100	97.527	100	92.902	90.413	100	100
2015-05-21	02:00:00	100	97.335	100	94.136	89.503	100	100
2015-05-21	03:00:00	100	97.062	100	94.913	89.39	100	100
2015-05-21	04:00:00	100	97.237	100	94.973	90.09	99.734	100
2015-05-21	05:00:00	100	96.944	100	95.794	90.37	99.358	100
2015-05-21	06:00:00	100	96.405	100	95.744	89.832	99.003	100
2015-05-21	07:00:00	100	96.1	100	95.672	90.552	98.389	100
2015-05-21	08:00:00	100	96.674	100	94.13	91.781	100	100
2015-05-21	09:00:00	100	95.808	100	92.003	88.933	100	100
2015-05-21	10:00:00	100	95.203	100	90.849	87.427	100	100
2015-05-21	11:00:00	100	95.758	100	89.175	84.13	100	100
2015-05-21	12:00:00	100	94.753	100	88.473	86.064	100	100
2015-05-21	01:00:00	100	94.924	100	87.505	81.786	100	100
2015-05-21	02:00:00	100	94.427	100	86.848	84.531	100	100
2015-05-21	03:00:00	100	93.708	100	88.166	79.973	100	100
2015-05-21	04:00:00	100	94.219	100	89.709	84.079	100	100
2015-05-21	05:00:00	100	95.945	100	91.387	84.685	100	100
2015-05-21	06:00:00	100	95.69	100	89.207	84.157	100	100
2015-05-21	07:00:00	100	95.63	100	87.421	86.888	100	100
2015-05-21	08:00:00	100	95.509	100	87.806	88.467	100	100
2015-05-21	09:00:00	100	95.611	100	89.371	88.941	100	100
2015-05-21	10:00:00	100	95.827	100	91.375	89.474	100	100
2015-05-21	11:00:00	100	95.545	100	91.176	85.13	100	100
2015-05-22	12:00:00	100	95.763	100	93.635	86.658	100	100
2015-05-22	01:00:00	100	96.861	100	94.365	88.466	100	100
2015-05-22	02:00:00	100	96.402	100	95.146	89.071	99.451	100
2015-05-22	03:00:00	99.979	95.425	99.841	95.696	89.176	97.764	100
2015-05-22	04:00:00	100	96.31	100	95.042	88.86	99.275	100
2015-05-22	05:00:00	99.38	95.833	100	90.724	90.145	99.466	100
2015-05-22	06:00:00	99.644	96.112	100	90.854	90.064	99.796	99.874
2015-05-22	07:00:00	99.25	95.678	100	93.236	91.855	99.375	100
2015-05-22	08:00:00	100	96.463	100	93.417	92.413	100	100
2015-05-22	09:00:00	100	95.183	100	91.349	87.722	100	100
2015-05-22	10:00:00	100	94.516	100	88.704	87.779	100	100
2015-05-22	11:00:00	100	94.62	100	90.38	86.025	100	100
2015-05-22	12:00:00	100	95.029	100	88.445	85.986	100	100
2015-05-22	01:00:00	100	94.837	100	90.977	82.982	100	100
2015-05-22	02:00:00	100	95.42	100	88.613	80.895	100	100
2015-05-22	03:00:00	100	95.291	100	91.066	85.378	100	100
2015-05-22	04:00:00	100	93.578	100	88.473	83.959	100	100
2015-05-22	05:00:00	100	95.024	100	91.326	85.973	100	100
2015-05-22	06:00:00	100	94.512	100	90.379	87.096	100	100
2015-05-22	07:00:00	100	95.845	100	88.065	87.668	100	100
2015-05-22	08:00:00	100	96.103	100	90.044	89.447	100	100
2015-05-22	09:00:00	100	96.318	100	91.308	90.351	100	100
2015-05-22	10:00:00	100	96.426	100	91.413	91.046	100	100
2015-05-22	11:00:00	100	96.264	100	92.77	90.671	100	100
2015-05-23	12:00:00	100	96.682	100	92.956	91.678	100	100
2015-05-23	01:00:00	100	96.977	100	93.599	91.919	100	100
2015-05-23	02:00:00	100	96.688	100	93.983	91.749	100	100
2015-05-23	03:00:00	100	96.204	100	94.577	91.919	100	100
2015-05-23	04:00:00	100	96.249	100	95.711	90.006	100	100
2015-05-23	05:00:00	100	96.36	100	95.651	90.315	99.847	100
2015-05-23	06:00:00	100	96.966	100	96.205	90.73	99.992	100
2015-05-23	07:00:00	100	97.171	100	93.689	90.626	100	100
2015-05-23	08:00:00	100	96.84	100	94.576	91.703	100	100
2015-05-23	09:00:00	100	96.217	100	91.949	90.008	100	100
2015-05-23	10:00:00	100	95.523	100	90.65	88.1	100	100
2015-05-23	11:00:00	100	92.596	100	89.599	84.027	100	100
2015-05-23	12:00:00	100	90.858	100	87.87	84.643	100	100
2015-05-23	01:00:00	100	93.393	100	85.105	86.323	100	100
2015-05-23	02:00:00	100	93.981	100	84.535	84.928	100	100
2015-05-23	03:00:00	100	92.656	100	86.097	85.899	100	100
2015-05-23	04:00:00	100	92.821	100	86.825	85.36	100	100
2015-05-23	05:00:00	100	93.377	100	88.235	86.622	100	100
2015-05-23	06:00:00	100	94.416	100	90.229	88.861	100	100
2015-05-23	07:00:00	100	95.031	100	92.352	90.362	100	100
2015-05-23	08:00:00	100	95.956	100	92.684	90.791	100	100
2015-05-23	09:00:00	100	95.889	100	93.016	90.758	100	100
2015-05-23	10:00:00	100	96.26	100	93.162	91.182	100	100
2015-05-23	11:00:00	100	96.604	100	93.808	91.942	100	100
2015-05-24	12:00:00	100	96.792	100	94.633	92.437	100	100
2015-05-24	01:00:00	100	96.846	100	94.901	92.485	100	100
2015-05-24	02:00:00	100	96.9	100	95.06	92.04	100	100
2015-05-24	03:00:00	100	96.846	100	95.42	92.281	100	100
2015-05-24	04:00:00	100	97.007	100	95.499	93.14	100	100
2015-05-24	05:00:00	100	97.114	100	95.145	93.18	100	100
2015-05-24	06:00:00	100	97.384	100	95.6	92.553	100	100
2015-05-24	07:00:00	100	97.236	100	94.657	92.462	100	100
2015-05-24	08:00:00	100	97.114	100	91.784	91.164	100	100
2015-05-24	09:00:00	100	95.848	100	90.882	87.932	100	100
2015-05-24	10:00:00	100	95.638	100	89.315	84.632	100	100
2015-05-24	11:00:00	100	95.893	100	90.525	84.674	100	100
2015-05-24	12:00:00	100	95.623	100	85.163	86.391	100	100
2015-05-24	01:00:00	100	93.811	100	86.949	83.603	100	100
2015-05-24	02:00:00	100	92.991	100	86.735	81.73	100	100
2015-05-24	03:00:00	100	94.513	100	91.243	77.465	100	100
2015-05-24	04:00:00	100	96.182	100	96.168	91.877	100	100
2015-05-24	05:00:00	100	96.694	100	94.743	88.282	100	100
2015-05-24	06:00:00	100	96.789	100	92.909	90.148	100	100
2015-05-24	07:00:00	100	96.964	100	93.926	90.148	100	100
2015-05-24	08:00:00	100	97.039	100	93.86	91.744	100	100
2015-05-24	09:00:00	100	97.08	100	94.455	91.775	100	100
2015-05-24	10:00:00	100	97.348	100	95.194	92.714	100	100
2015-05-24	11:00:00	100	97.449	100	95.482	93.158	100	100
2015-05-25	12:00:00	100	97.643	100	96.136	93.672	100	100
2015-05-25	01:00:00	100	97.657	100	95.365	93.38	100	100
2015-05-25	02:00:00	100	97.503	100	95.669	93.866	100	100
2015-05-25	03:00:00	100	97.684	100	95.223	93.917	100	100
2015-05-25	04:00:00	100	97.818	100	95.569	93.981	100	100
2015-05-25	05:00:00	100	97.758	100	95.434	93.969	100	100
2015-05-25	06:00:00	100	97.891	100	94.832	93.723	100	100
2015-05-25	07:00:00	100	97.71	100	95.163	93.289	100	100
2015-05-25	08:00:00	100	97.663	100	94.501	93.948	100	100
2015-05-25	09:00:00	100	97.307	100	92.042	90.474	100	100
2015-05-25	10:00:00	100	96.371	100	91.123	90.159	100	100
2015-05-25	11:00:00	100	96.539	100	91.119	88.326	100	100
2015-05-25	12:00:00	100	96.3	100	90.21	80.828	100	100
2015-05-25	01:00:00	100	96.545	100	90.579	84.638	100	100
2015-05-25	02:00:00	100	95.773	100	90.672	81.376	100	100
2015-05-25	03:00:00	100	96.76	100	93.122	81.546	100	100
2015-05-25	04:00:00	100	95.646	100	91.917	84.845	100	100
2015-05-25	05:00:00	100	96.377	100	89.584	83.604	100	100
2015-05-25	06:00:00	100	95.987	100	90.099	83.822	100	100
2015-05-25	07:00:00	100	96.48	100	90.054	87.186	100	100
2015-05-25	08:00:00	100	96.662	100	91.529	88.839	100	100
2015-05-25	09:00:00	100	96.749	100	91.277	90.169	100	100
2015-05-25	10:00:00	100	97.14	100	92.364	90.346	100	100
2015-05-25	11:00:00	100	97.193	100	93.323	91.204	100	100
2015-05-26	12:00:00	100	97.354	100	93.052	91.346	100	100
2015-05-26	01:00:00	100	97.354	100	92.477	91.874	100	100
2015-05-26	02:00:00	100	97.247	100	93.368	90.615	100	100
2015-05-26	03:00:00	100	97.348	100	93.356	91.751	100	100
2015-05-26	04:00:00	100	97.402	100	92.42	88.199	100	100
2015-05-26	05:00:00	100	96.919	100	91.59	87.746	100	100
2015-05-26	06:00:00	100	97.395	100	92.396	89.62	100	100
2015-05-26	07:00:00	100	97.389	100	92.949	90.131	100	100
2015-05-26	08:00:00	100	97.133	100	92.544	89.801	100	100
2015-05-26	09:00:00	100	96.196	100	92.54	85.688	100	100
2015-05-26	10:00:00	100	95.6	100	91.2	80.586	100	100
2015-05-26	11:00:00	100	96.31	100	88.452	83.671	100	100
2015-05-26	12:00:00	100	94.899	100	89.774	78.746	100	100
2015-05-26	01:00:00	100	95.02	100	87.118	82.139	100	100
2015-05-26	02:00:00	100	94.667	100	87.169	79.398	100	100
2015-05-26	03:00:00	100	91.881	100	85.843	73.764	100	100
2015-05-26	04:00:00	100	93.884	100	88.944	83.005	100	100
2015-05-26	05:00:00	100	95.837	100	89.137	85.216	100	100
2015-05-26	06:00:00	100	93.969	100	89.605	83.888	100	100
2015-05-26	07:00:00	100	95.338	100	89.498	86.583	100	100
2015-05-26	08:00:00	100	95.764	100	90.862	88.28	100	100
2015-05-26	09:00:00	100	96.19	100	91.655	89.157	100	100
2015-05-26	10:00:00	100	96.19	100	93.198	88.845	100	100
2015-05-26	11:00:00	100	96.46	100	92.812	90.363	100	100
2015-05-27	12:00:00	100	96.333	100	91.375	86.837	100	100
2015-05-27	01:00:00	100	96.656	100	92.742	90.587	100	100
2015-05-27	02:00:00	100	96.602	100	94.002	90.277	100	100
2015-05-27	03:00:00	100	96.945	100	93.502	88.865	100	100
2015-05-27	04:00:00	100	97.013	100	94.104	90.331	100	100
2015-05-27	05:00:00	100	96.713	100	95.162	89.168	100	100
2015-05-27	06:00:00	100	97.332	100	95.162	90.258	100	100
2015-05-27	07:00:00	100	97.264	100	95.522	90.167	100	100
2015-05-27	08:00:00	100	96.751	100	93.575	90.572	100	100
2015-05-27	09:00:00	100	96.095	100	92.552	87.765	100	100
2015-05-27	10:00:00	100	94.755	100	90.694	86.786	100	100
2015-05-27	11:00:00	100	93.471	100	87.832	84.193	100	100
2015-05-27	12:00:00	100	93.751	100	84.827	84.018	100	100
2015-05-27	01:00:00	100	90.56	100	85.661	81.793	100	100
2015-05-27	02:00:00	100	92.506	100	83.075	84.173	100	100
2015-05-27	03:00:00	100	92.515	100	84.227	83.824	100	100
2015-05-27	04:00:00	100	92.741	100	84.171	83.94	100	100
2015-05-27	05:00:00	100	93.067	100	83.271	85.014	100	100
2015-05-27	06:00:00	100	93.268	100	88.536	87.326	100	100
2015-05-27	07:00:00	100	94.416	100	89.805	87.809	100	100
2015-05-27	08:00:00	100	94.896	100	92.306	89.63	100	100
2015-05-27	09:00:00	100	95.35	100	91.241	89.601	100	100
2015-05-27	10:00:00	100	95.669	100	91.814	90.356	100	100
2015-05-27	11:00:00	100	95.323	100	92.778	90.688	100	100
2015-05-28	12:00:00	100	95.602	100	93.071	89.227	100	100
2015-05-28	01:00:00	100	95.949	100	94.168	86.078	100	100
2015-05-28	02:00:00	100	95.646	100	94.635	87.403	98.813	100
2015-05-28	03:00:00	100	96.388	100	95.004	88.497	99.991	100
2015-05-28	04:00:00	100	96.107	100	94.961	89.208	99.748	100
2015-05-28	05:00:00	100	96.534	100	93.538	90.288	99.689	100
2015-05-28	06:00:00	100	95.997	100	93.048	90.63	99.32	100
2015-05-28	07:00:00	100	94.912	100	94.183	91.933	99.267	100
2015-05-28	08:00:00	100	95.748	100	93.372	90.852	100	100
2015-05-28	09:00:00	100	93.541	100	94.746	90.32	100	100
2015-05-28	10:00:00	100	90.863	100	89.468	83.78	100	100
2015-05-28	11:00:00	100	90.077	100	82.062	76.578	100	100
2015-05-28	12:00:00	100	87.947	100	82.301	77.376	99.878	100
2015-05-28	01:00:00	100	89.461	100	77.126	82.841	100	100
2015-05-28	02:00:00	100	90.975	100	82.018	81.137	100	100
2015-05-28	03:00:00	100	91.046	100	81.352	81.889	100	100
2015-05-28	04:00:00	100	91.714	100	83.08	84.087	100	100
2015-05-28	05:00:00	100	92.401	100	85.646	85.911	100	100
2015-05-28	06:00:00	100	93.186	100	86.797	86.685	100	100
2015-05-28	07:00:00	100	93.344	100	88.356	87.909	100	100
2015-05-28	08:00:00	100	93.98	100	89.319	89.637	100	100
2015-05-28	09:00:00	100	94.397	100	89.89	89.737	100	100
2015-05-28	10:00:00	100	94.397	100	90.681	88.802	100	100
2015-05-28	11:00:00	100	93.908	100	91.141	89.886	100	100
2015-05-29	12:00:00	100	93.659	100	91.058	88.539	100	100
2015-05-29	01:00:00	100	94.849	100	89.066	88.806	100	100
2015-05-29	02:00:00	100	93.838	100	90.181	86.055	100	100
2015-05-29	03:00:00	100	94.282	100	93.165	84.775	100	100
2015-05-29	04:00:00	100	93.62	100	94.094	82.858	100	100
2015-05-29	05:00:00	99.721	94.46	100	94.187	85.367	96.834	100
2015-05-29	06:00:00	99.458	94.442	100	92.436	87.588	98.765	100
2015-05-29	07:00:00	99.867	95.182	100	90.486	88.138	100	99.998
2015-05-29	08:00:00	100	95.375	100	94.027	89.762	100	100
2015-05-29	09:00:00	100	93.384	100	88.086	84.252	100	100
2015-05-29	10:00:00	100	92.634	100	83.141	85.879	100	100
2015-05-29	11:00:00	100	92.301	100	85.087	81.694	100	100
2015-05-29	12:00:00	100	90.383	100	81.472	84.187	100	100
2015-05-29	01:00:00	100	90.82	100	82.206	81.933	100	100
2015-05-29	02:00:00	100	90.762	100	81.805	83.382	100	100
2015-05-29	03:00:00	100	91.484	100	81.284	84.479	100	100
2015-05-29	04:00:00	100	92.016	100	83.388	84.878	100	100
2015-05-29	05:00:00	100	92.379	100	87.056	84.285	100	100
2015-05-29	06:00:00	100	91.7	100	85.715	80.974	100	100
2015-05-29	07:00:00	100	93.329	100	86.944	85.273	100	100
2015-05-29	08:00:00	100	92.591	100	86.382	82.787	100	100
2015-05-29	09:00:00	100	93.787	100	88.683	87.399	100	100
2015-05-29	10:00:00	100	93.671	100	88.638	88.807	100	100
2015-05-29	11:00:00	100	94.53	100	88.666	88.014	100	100
2015-05-30	12:00:00	100	94.984	100	90.032	90.577	100	100
2015-05-30	01:00:00	100	95.039	100	92.512	90.66	100	100
2015-05-30	02:00:00	100	95.962	100	93.138	89.276	100	100
2015-05-30	03:00:00	100	95.626	100	92.908	90.85	100	100
2015-05-30	04:00:00	100	96.584	100	94.45	94.594	100	100
2015-05-30	05:00:00	100	97.158	100	94.619	93.417	99.952	100
2015-05-30	06:00:00	100	96.815	100	94.618	93.417	100	100
2015-05-30	07:00:00	100	96.662	100	95.071	95.504	100	100
2015-05-30	08:00:00	100	96.198	100	94.414	93.52	100	100
2015-05-30	09:00:00	100	95.291	100	92.792	87.953	100	100
2015-05-30	10:00:00	100	96.181	100	93.865	89.036	100	100
2015-05-30	11:00:00	100	94.753	100	88.722	85.089	100	100
2015-05-30	12:00:00	100	94.506	100	89.425	81.653	100	100
2015-05-30	01:00:00	100	94.861	100	89.629	78.657	100	100
2015-05-30	02:00:00	100	94.699	100	90.268	85.752	100	100
2015-05-30	03:00:00	100	94.657	100	89.629	77.598	100	100
2015-05-30	04:00:00	100	95.457	100	92.127	82.137	100	100
2015-05-30	05:00:00	100	93.974	100	89.624	80.073	100	100
2015-05-30	06:00:00	100	94.759	100	87.314	85.038	100	100
2015-05-30	07:00:00	100	94.21	100	85.869	87.719	100	100
2015-05-30	08:00:00	100	94.747	100	86.157	87.27	100	100
2015-05-30	09:00:00	100	94.361	100	89.355	88.043	100	100
2015-05-30	10:00:00	100	95.255	100	88.766	89.602	100	100
2015-05-30	11:00:00	100	95.621	100	90.473	87.97	100	100
2015-05-31	12:00:00	100	95.384	100	90.678	87.045	100	100
2015-05-31	01:00:00	100	95.582	100	92.373	85.892	100	100
2015-05-31	02:00:00	100	95.976	100	93.496	86.944	100	100
2015-05-31	03:00:00	100	94.982	100	94.254	87.794	99.046	100
2015-05-31	04:00:00	100	95.47	100	94.166	88.558	98.954	100
2015-05-31	05:00:00	100	94.797	100	94.495	88.739	97.801	100
2015-05-31	06:00:00	99.84	95.129	100	94.178	89.58	97.91	100
2015-05-31	07:00:00	100	94.761	100	94.181	90.411	98.453	100
2015-05-31	08:00:00	100	95.208	100	93.538	90.108	100	100
2015-05-31	09:00:00	100	95.107	100	92.56	89.941	100	100
2015-05-31	10:00:00	100	95.553	100	90.525	87.887	100	100
2015-05-31	11:00:00	100	94.765	100	91.289	83.481	100	100
2015-05-31	12:00:00	100	92.87	100	90.216	81.142	100	100
2015-05-31	01:00:00	100	91.899	100	87.371	81.52	100	100
2015-05-31	02:00:00	100	94.096	100	86.825	86.712	100	100
2015-05-31	03:00:00	100	93.441	100	88.055	81.648	100	100
2015-05-31	04:00:00	100	94.766	100	85.259	83.681	100	100
2015-05-31	05:00:00	100	94.796	100	86.612	84.09	100	100
2015-05-31	06:00:00	100	94.946	100	85.974	84.919	100	100
2015-05-31	07:00:00	100	94.934	100	88.752	86.668	100	100
2015-05-31	08:00:00	100	95.259	100	88.708	88.804	100	100
2015-05-31	09:00:00	100	95.692	100	89.631	89.405	100	100
2015-05-31	10:00:00	100	95.523	100	90.981	89.771	100	100
2015-05-31	11:00:00	100	95.794	100	91.257	90.049	100	100
2015-06-01	12:00:00	100	96.111	100	91.857	90.431	100	100
2015-06-01	01:00:00	100	95.868	100	92.645	90.641	100	100
2015-06-01	02:00:00	100	95.394	100	94.047	90.453	100	100
2015-06-01	03:00:00	100	95.87	100	94.137	89.296	100	100
2015-06-01	04:00:00	100	96.324	100	94.879	89.244	100	100
2015-06-01	05:00:00	100	96.242	100	94.3	89.795	100	100
2015-06-01	06:00:00	100	97.089	100	94.686	90.6	100	100
2015-06-01	07:00:00	100	96.422	100	93.529	91.59	100	100
2015-06-01	08:00:00	100	96.631	100	93.769	91.7	100	100
2015-06-01	09:00:00	100	96.231	100	93.623	91.795	100	100
2015-06-01	10:00:00	100	96.704	100	93.759	92.693	100	100
2015-06-01	11:00:00	100	96.941	100	93.623	94.788	100	100
2015-06-01	12:00:00	100	96.786	100	94.695	96.26	100	100
2015-06-01	01:00:00	100	97.924	100	95.2	97.428	100	100
2015-06-01	02:00:00	100	97.656	100	95.027	96.68	100	100
2015-06-01	03:00:00	100	97.669	100	95.736	96.969	100	100
2015-06-01	04:00:00	100	98.27	100	96.034	96.046	100	100
2015-06-01	05:00:00	100	97.332	100	95.547	97.589	100	100
2015-06-01	06:00:00	100	98.323	100	95.856	97.262	100	100
2015-06-01	07:00:00	100	98.002	100	95.545	97.745	100	100
2015-06-01	08:00:00	100	97.829	100	95.247	97.68	100	100
2015-06-01	09:00:00	100	97.212	100	94.544	96.306	100	100
2015-06-01	10:00:00	100	96.884	100	94.929	96.678	100	100
2015-06-01	11:00:00	100	96.987	100	93.46	96.709	100	100
2015-06-02	12:00:00	100	97.819	100	94.424	97.004	100	100
2015-06-02	01:00:00	100	96.829	100	96.063	97.344	100	100
2015-06-02	02:00:00	100	97.036	100	93.55	97.304	100	100
2015-06-02	03:00:00	100	97.98	100	95.18	97.454	100	100
2015-06-02	04:00:00	100	97.339	100	95.07	97.772	100	100
2015-06-02	05:00:00	100	97.32	100	94.147	96.966	100	100
2015-06-02	06:00:00	100	97.467	100	93.707	96.988	100	100
2015-06-02	07:00:00	100	97.305	100	94.648	98.154	100	100
2015-06-02	08:00:00	100	96.897	100	95.089	98.468	100	100
2015-06-02	09:00:00	100	97.812	100	95.558	99.025	100	100
2015-06-02	10:00:00	100	98.498	100	96.878	99.761	100	100
2015-06-02	11:00:00	100	97.621	100	96.363	96.936	100	100
2015-06-02	12:00:00	100	97.165	100	94.95	95.802	100	100
2015-06-02	01:00:00	100	96.486	100	94.787	95.574	100	100
2015-06-02	02:00:00	100	96.27	100	93.105	94.098	100	100
2015-06-02	03:00:00	100	95.623	100	89.36	93.55	100	100
2015-06-02	04:00:00	100	97.829	100	95.765	95.499	100	100
2015-06-02	05:00:00	100	97.636	100	95.773	98.469	100	100
2015-06-02	06:00:00	100	97.929	100	95.682	97.696	100	100
2015-06-02	07:00:00	100	97.957	100	96.063	97.326	100	100
2015-06-02	08:00:00	100	97.925	100	96.319	97.274	100	100
2015-06-02	09:00:00	100	98.105	100	95.732	97.25	100	100
2015-06-02	10:00:00	100	97.64	100	96.459	97.23	100	100
2015-06-02	11:00:00	100	97.561	100	95.612	97.194	100	100
2015-06-03	12:00:00	100	97.105	100	94.104	97.103	100	100
2015-06-03	01:00:00	100	96.802	100	93.285	96.638	100	100
2015-06-03	02:00:00	100	96.1	100	92.959	97.099	100	100
2015-06-03	03:00:00	100	95.756	99.478	92.877	96.716	100	99.318
2015-06-03	04:00:00	100	95.392	99.61	92.171	96.272	100	99.193
2015-06-03	05:00:00	100	95.918	99.155	92.044	96.547	100	98.498
2015-06-03	06:00:00	100	95.381	100	92.712	96.491	100	98.677
2015-06-03	07:00:00	100	95.234	100	93.258	98.054	100	99.715
2015-06-03	08:00:00	100	96.858	100	96.97	100	100	100
2015-06-03	09:00:00	100	97.338	100	95.736	97.55	100	100
2015-06-03	10:00:00	100	96.053	100	94.533	93.58	100	100
2015-06-03	11:00:00	100	96.053	100	95.092	94.588	100	100
2015-06-03	12:00:00	100	95.626	100	91.051	92.972	100	100
2015-06-03	01:00:00	100	96.084	100	91.003	91.418	100	100
2015-06-03	02:00:00	100	94.523	100	90.306	90.288	100	100
2015-06-03	03:00:00	100	94.403	100	88.142	89.826	100	100
2015-06-03	04:00:00	100	94.255	100	87.963	89.521	100	100
2015-06-03	05:00:00	100	94.743	100	89.172	91.277	100	100
2015-06-03	06:00:00	100	96.198	100	91.921	93.072	100	100
2015-06-03	07:00:00	100	95.773	100	92.324	92.199	100	100
2015-06-03	08:00:00	100	95.76	100	92.036	92.768	100	100
2015-06-03	09:00:00	100	96.925	100	94.094	91.751	100	100
2015-06-03	10:00:00	100	96.324	100	95.188	89.912	100	100
2015-06-03	11:00:00	100	96.91	100	95.707	92.38	100	100
2015-06-04	12:00:00	100	96.373	100	92.674	93.405	100	100
2015-06-04	01:00:00	100	96.522	100	91.343	93.763	100	100
2015-06-04	02:00:00	99.948	95.709	99.933	91.714	94.604	100	99.814
2015-06-04	03:00:00	100	95.244	100	91.694	94.734	100	98.982
2015-06-04	04:00:00	100	94.947	99.729	92.006	95.08	100	99.193
2015-06-04	05:00:00	99.85	94.869	100	92.463	95.788	100	99.24
2015-06-04	06:00:00	99.666	96.003	100	92.73	95.472	99.302	99.524
2015-06-04	07:00:00	100	95.052	100	92.983	96.747	100	98.697
2015-06-04	08:00:00	100	96.771	100	94.692	98.073	100	100
2015-06-04	09:00:00	100	96.284	100	95.564	95.57	100	100
2015-06-04	10:00:00	100	95.545	100	94.605	93.532	100	100
2015-06-04	11:00:00	100	95.785	100	93.126	95.877	100	100
2015-06-04	12:00:00	100	95.756	100	92.26	91.133	100	100
2015-06-04	01:00:00	100	95.727	100	89.95	91.674	100	100
2015-06-04	02:00:00	100	93.462	100	91.643	87.304	100	100
2015-06-04	03:00:00	100	95.55	100	90.089	90.536	100	100
2015-06-04	04:00:00	100	94.362	100	91.243	90.629	100	100
2015-06-04	05:00:00	100	96.192	100	90.876	92.263	100	100
2015-06-04	06:00:00	100	96.556	100	92.675	93.393	100	100
2015-06-04	07:00:00	100	96.726	100	93.908	93.992	100	100
2015-06-04	08:00:00	100	96.901	100	95.131	94.24	100	100
2015-06-04	09:00:00	100	96.612	100	94.565	94.27	100	100
2015-06-04	10:00:00	100	97.779	100	95.653	95.611	100	100
2015-06-04	11:00:00	100	97.994	100	96.53	96.45	100	100
2015-06-05	12:00:00	100	97.7	100	96.173	96.594	100	100
2015-06-05	01:00:00	100	98.256	100	96.518	96.41	100	100
2015-06-05	02:00:00	100	97.976	100	96.309	97.007	100	100
2015-06-05	03:00:00	100	98.022	100	96.363	97.174	100	100
2015-06-05	04:00:00	100	97.708	100	96.1	97.99	100	100
2015-06-05	05:00:00	100	98.723	100	96.875	98.128	100	100
2015-06-05	06:00:00	100	98.476	100	96.553	98.199	100	100
2015-06-05	07:00:00	100	98.976	100	96.72	98.543	100	100
2015-06-05	08:00:00	100	98.369	100	96.78	99.097	100	100
2015-06-05	09:00:00	100	98.355	100	98.096	97.702	100	100
2015-06-05	10:00:00	100	98.027	100	96.514	95.831	100	100
2015-06-05	11:00:00	100	97.269	100	96.08	93.581	100	100
2015-06-05	12:00:00	100	97.792	100	95.673	92.39	100	100
2015-06-05	01:00:00	100	97.597	100	92.015	92.192	100	100
2015-06-05	02:00:00	100	96.776	100	89.073	86.3	100	100
2015-06-05	03:00:00	100	95.513	100	92.256	89.114	100	100
2015-06-05	04:00:00	100	95.966	100	92.628	90.312	100	100
2015-06-05	05:00:00	100	96.895	100	95.137	93.035	100	100
2015-06-05	06:00:00	100	97.162	100	94.786	93.79	100	100
2015-06-05	07:00:00	100	93.593	100	95.189	88.622	100	100
2015-06-05	08:00:00	100	97.168	100	95.021	94.026	100	100
2015-06-05	09:00:00	100	97.75	100	96.379	94.686	100	100
2015-06-05	10:00:00	100	97.652	100	96.474	95.75	100	100
2015-06-05	11:00:00	100	97.552	100	96.114	95.956	100	100
2015-06-06	12:00:00	100	97.558	100	94.7	95.8	100	100
2015-06-06	01:00:00	100	97.13	100	93.411	95.198	100	100
2015-06-06	02:00:00	100	96.48	100	94.459	94.781	99.597	100
2015-06-06	03:00:00	100	96.932	100	92.665	94.331	100	100
2015-06-06	04:00:00	99.809	95.858	100	93.697	94.58	100	100
2015-06-06	05:00:00	99.856	95.172	100	92.693	96.371	100	99.708
2015-06-06	06:00:00	100	95.982	100	92.161	97.015	100	99.391
2015-06-06	07:00:00	100	96.632	100	94.859	97.968	99.954	100
2015-06-06	08:00:00	100	97.802	100	95.513	99.613	100	100
2015-06-06	09:00:00	100	98.172	100	95.982	98.88	100	100
2015-06-06	10:00:00	100	97.488	100	96.17	93.859	100	100
2015-06-06	11:00:00	100	97.722	100	97.791	95.339	100	100
2015-06-06	12:00:00	100	97.641	100	99.253	95.568	100	100
2015-06-06	01:00:00	100	97.987	100	96.229	93.283	100	100
2015-06-06	02:00:00	100	96.009	100	88.357	88.659	100	100
2015-06-06	03:00:00	100	96.265	100	88.381	90.1	100	100
2015-06-06	04:00:00	100	96.434	100	92.62	91.302	100	100
2015-06-06	05:00:00	100	97.732	100	95.804	94.807	100	100
2015-06-06	06:00:00	100	97.464	100	96.237	95.007	100	100
2015-06-06	07:00:00	100	97.705	100	95.594	95.168	100	100
2015-06-06	08:00:00	100	97.23	100	95.216	94.427	100	100
2015-06-06	09:00:00	100	97.351	100	95.366	94.557	100	100
2015-06-06	10:00:00	100	98.221	100	97.198	97.386	100	100
2015-06-06	11:00:00	100	98.288	100	96.514	96.972	100	100
2015-06-07	12:00:00	100	98.188	100	96.508	96.113	100	100
2015-06-07	01:00:00	100	98.288	100	96.293	95.939	100	100
2015-06-07	02:00:00	100	98.335	100	96.698	94.963	100	100
2015-06-07	03:00:00	100	98.243	100	96.826	94.885	100	100
2015-06-07	04:00:00	100	98.039	100	97.256	94.535	100	100
2015-06-07	05:00:00	100	97.652	100	94.881	94.508	100	100
2015-06-07	06:00:00	100	97.568	100	94.856	94.978	100	100
2015-06-07	07:00:00	100	97.152	100	95.328	95.962	100	100
2015-06-07	08:00:00	100	97.431	100	96.296	97.139	100	100
2015-06-07	09:00:00	100	97.535	100	96.445	96.576	100	100
2015-06-07	10:00:00	100	96.957	100	95.067	88.748	100	100
2015-06-07	11:00:00	100	94.773	100	92.214	80.555	100	100
2015-06-07	12:00:00	100	94.119	100	90.572	74.119	100	100
2015-06-07	01:00:00	100	95.087	100	89.726	85.872	100	100
2015-06-07	02:00:00	100	94.192	100	85.929	85.883	100	100
2015-06-07	03:00:00	100	93.617	100	87.931	86.555	100	100
2015-06-07	04:00:00	100	95.013	100	89.217	89.489	100	100
2015-06-07	05:00:00	100	95.631	100	91.521	91.048	100	100
2015-06-07	06:00:00	100	96.287	100	92.889	91.613	100	100
2015-06-07	07:00:00	100	96.78	100	93.499	92.502	100	100
2015-06-07	08:00:00	100	96.517	100	93.526	92.535	100	100
2015-06-07	09:00:00	100	96.767	100	93.335	93.129	100	100
2015-06-07	10:00:00	100	97.062	100	93.405	93.253	100	100
2015-06-07	11:00:00	100	97.029	100	94.641	93.095	100	100
2015-06-08	12:00:00	100	97.345	100	95.131	92.606	100	100
2015-06-08	01:00:00	100	97.653	100	95.922	93.832	100	100
2015-06-08	02:00:00	100	97.928	100	95.76	93.695	100	100
2015-06-08	03:00:00	100	97.641	100	95.524	93.49	100	100
2015-06-08	04:00:00	100	98.055	100	96.409	94.399	100	100
2015-06-08	05:00:00	100	98.309	100	96.489	94.317	100	100
2015-06-08	06:00:00	100	97.906	100	96.262	93.447	100	100
2015-06-08	07:00:00	100	96.973	100	96.454	93.604	99.715	100
2015-06-08	08:00:00	100	97.863	100	96.941	95.207	100	100
2015-06-08	09:00:00	100	97.285	100	94.888	94.861	100	100
2015-06-08	10:00:00	100	97.304	100	94.615	89.094	100	100
2015-06-08	11:00:00	100	97.075	100	93.059	90.809	100	100
2015-06-08	12:00:00	100	96.507	100	92.613	86.543	100	100
2015-06-08	01:00:00	100	97.26	100	93.082	89.12	100	100
2015-06-08	02:00:00	100	96.667	100	90.897	88.321	100	100
2015-06-08	03:00:00	100	97.186	100	91.947	85.231	100	100
2015-06-08	04:00:00	100	96.869	100	91.704	84.575	100	100
2015-06-08	05:00:00	100	97.389	100	94.654	92.076	100	100
2015-06-08	06:00:00	100	98.293	100	97.075	96.103	100	100
2015-06-08	07:00:00	100	98.553	100	96.441	97.997	100	100
2015-06-08	08:00:00	100	98.787	100	96.552	96.931	100	100
2015-06-08	09:00:00	100	98.4	100	96.633	97.741	100	100
2015-06-08	10:00:00	100	98.406	100	96.612	97.181	100	100
2015-06-08	11:00:00	100	98.987	100	96.916	97.956	100	100
2015-06-09	12:00:00	100	98.834	100	96.653	97.871	100	100
2015-06-09	01:00:00	100	99.093	100	96.68	98.277	100	100
2015-06-09	02:00:00	100	99.306	100	96.909	98.23	100	100
2015-06-09	03:00:00	100	98.887	100	96.808	98.663	100	100
2015-06-09	04:00:00	100	98.84	100	96.874	98.524	100	100
2015-06-09	05:00:00	100	99.186	100	96.802	97.627	100	100
2015-06-09	06:00:00	100	98.708	100	96.641	97.604	100	100
2015-06-09	07:00:00	100	98.908	100	96.796	98.687	100	100
2015-06-09	08:00:00	100	98.527	100	96.982	98.827	100	100
2015-06-09	09:00:00	100	98.058	100	96.306	95.05	100	100
2015-06-09	10:00:00	100	97.635	100	95.39	93.842	100	100
2015-06-09	11:00:00	100	98.024	100	94.713	90.719	100	100
2015-06-09	12:00:00	100	98.151	100	95.038	85.569	100	100
2015-06-09	01:00:00	100	97.871	100	90.821	90.904	100	100
2015-06-09	02:00:00	100	96.923	100	91.056	88.169	100	100
2015-06-09	03:00:00	100	97.165	100	92.684	88.164	100	100
2015-06-09	04:00:00	100	97.058	100	91.675	88.332	100	100
2015-06-09	05:00:00	100	97.152	100	92.126	89.679	100	100
2015-06-09	06:00:00	100	97.584	100	93.338	89.046	100	100
2015-06-09	07:00:00	100	97.484	100	93.001	92.261	100	100
2015-06-09	08:00:00	100	97.37	100	91.487	92.664	100	100
2015-06-09	09:00:00	100	97.403	100	93.356	92.353	100	100
2015-06-09	10:00:00	100	97.37	100	92.512	91.819	100	100
2015-06-09	11:00:00	100	96.941	100	93.865	91.725	100	100
2015-06-10	12:00:00	100	98.614	100	95.706	90.137	100	100
2015-06-10	01:00:00	100	97.636	100	95.376	91.758	100	100
2015-06-10	02:00:00	100	97.269	100	94.973	92.542	99.965	100
2015-06-10	03:00:00	100	97.381	100	94.855	93.908	100	100
2015-06-10	04:00:00	100	98.177	100	95.52	96.639	100	100
2015-06-10	05:00:00	100	98.096	100	95.329	96.795	100	100
2015-06-10	06:00:00	100	98.036	100	95.268	96.644	100	100
2015-06-10	07:00:00	100	98.084	100	95.972	95.823	100	100
2015-06-10	08:00:00	100	97.721	100	95.503	95.634	100	100
2015-06-10	09:00:00	100	97.586	100	94.982	94.044	100	100
2015-06-10	10:00:00	100	96.59	100	93.562	91.926	100	100
2015-06-10	11:00:00	100	96.231	100	92.413	88.151	100	100
2015-06-10	12:00:00	100	96.178	100	89.877	86.018	100	100
2015-06-10	01:00:00	100	96.273	100	89.894	84.65	100	100
2015-06-10	02:00:00	100	95.506	100	92.51	82.369	100	100
2015-06-10	03:00:00	100	96.387	100	91.873	83.907	100	100
2015-06-10	04:00:00	100	96.86	100	92.323	90.523	100	100
2015-06-10	05:00:00	100	96.773	100	91.241	90.068	100	100
2015-06-10	06:00:00	100	96.976	100	91.626	88.508	100	100
2015-06-10	07:00:00	100	97.319	100	95.205	95.37	100	100
2015-06-10	08:00:00	100	97.185	100	95.759	96.992	100	100
2015-06-10	09:00:00	100	97.548	100	95.389	97.08	100	100
2015-06-10	10:00:00	100	97.414	100	95.848	96.368	100	100
2015-06-10	11:00:00	100	97.614	100	95.657	96.657	100	100
2015-06-11	12:00:00	100	97.834	100	95.279	95.433	100	100
2015-06-11	01:00:00	100	97.212	100	95.669	95.839	100	100
2015-06-11	02:00:00	100	97.486	100	96.018	97.043	100	100
2015-06-11	03:00:00	100	97.767	100	96.258	97.563	100	100
2015-06-11	04:00:00	100	97.826	100	96.628	98.237	100	100
2015-06-11	05:00:00	100	98.114	100	96.748	99.161	100	100
2015-06-11	06:00:00	100	98.213	100	95.453	97.655	100	100
2015-06-11	07:00:00	100	97.206	100	95.389	94.729	100	100
2015-06-11	08:00:00	100	96.979	100	94.063	93.463	100	100
2015-06-11	09:00:00	100	97.313	100	96.45	96.786	100	100
2015-06-11	10:00:00	100	98.053	100	97.313	95.121	100	100
2015-06-11	11:00:00	100	98.198	100	96.535	95.8	100	100
2015-06-11	12:00:00	100	98.758	100	97.134	97.285	100	100
2015-06-11	01:00:00	100	98.531	100	95.816	93.623	100	100
2015-06-11	02:00:00	100	98.538	100	96.203	92.325	100	100
2015-06-11	03:00:00	100	98.558	100	93.981	92.57	100	100
2015-06-11	04:00:00	100	98.484	100	94.568	92.612	100	100
2015-06-11	05:00:00	100	98.851	100	96.825	95.623	100	100
2015-06-11	06:00:00	100	98.544	100	94.538	94.568	100	100
2015-06-11	07:00:00	100	98.611	100	94.876	93.921	100	100
2015-06-11	08:00:00	100	98.505	100	95.327	94.538	100	100
2015-06-11	09:00:00	100	98.665	100	95.544	95.423	100	100
2015-06-11	10:00:00	100	98.732	100	94.851	95.429	100	100
2015-06-11	11:00:00	100	98.531	100	93.926	94.664	100	100
2015-06-12	12:00:00	100	98.472	100	95.24	94.649	100	100
2015-06-12	01:00:00	100	98.632	100	95.781	94.737	100	100
2015-06-12	02:00:00	100	98.465	100	93.847	91.9	100	100
2015-06-12	03:00:00	100	98.539	100	94.216	94.549	100	100
2015-06-12	04:00:00	100	98.145	100	94.101	92.76	100	100
2015-06-12	05:00:00	100	98.085	100	92.916	92.222	100	100
2015-06-12	06:00:00	100	98.239	100	93.435	93.92	100	100
2015-06-12	07:00:00	100	98.192	100	95.182	95.837	100	100
2015-06-12	08:00:00	100	98.205	100	94.737	93.787	100	100
2015-06-12	09:00:00	100	98.371	100	94.474	95.088	100	100
2015-06-12	10:00:00	100	98.505	100	94.574	93.097	100	100
2015-06-12	11:00:00	100	98.411	100	95.7	90.96	100	100
2015-06-12	12:00:00	100	98.397	100	93.319	91.786	100	100
2015-06-12	01:00:00	100	98.771	100	95.929	93.453	100	100
2015-06-12	02:00:00	100	98.678	100	95.895	95.175	100	100
2015-06-12	03:00:00	100	98.945	100	96.215	95.706	100	100
2015-06-12	04:00:00	100	99.438	100	97.228	98.239	100	100
2015-06-12	05:00:00	100	99.177	100	98.763	98.056	100	100
2015-06-12	06:00:00	100	99.071	100	97.928	96.843	100	100
2015-06-12	07:00:00	100	99.317	100	97.869	98.45	100	100
2015-06-12	08:00:00	100	99.317	100	97.936	97.802	100	100
2015-06-12	09:00:00	100	99.211	100	97.695	97.73	100	100
2015-06-12	10:00:00	100	99.271	100	97.728	98.277	100	100
2015-06-12	11:00:00	100	99.224	100	97.386	96.857	100	100
2015-06-13	12:00:00	100	99.011	100	96.646	96.317	100	100
2015-06-13	01:00:00	100	99.217	100	96.437	96.783	100	100
2015-06-13	02:00:00	100	99.217	100	97.481	98.198	100	100
2015-06-13	03:00:00	100	99.364	100	97.582	98.825	100	100
2015-06-13	04:00:00	100	99.523	100	97.582	98.559	100	100
2015-06-13	05:00:00	100	98.789	100	97.848	97.136	100	100
2015-06-13	06:00:00	100	99.227	100	96.679	98.08	100	100
2015-06-13	07:00:00	100	98.435	100	96.069	97.918	100	100
2015-06-13	08:00:00	100	98.909	100	96.511	99.856	100	100
2015-06-13	09:00:00	100	99.401	100	97.07	100	100	100
2015-06-13	10:00:00	100	98.964	100	97.557	100	100	100
2015-06-13	11:00:00	100	99.281	100	97.791	100	100	100
2015-06-13	12:00:00	100	99.772	100	98.136	100	100	100
2015-06-13	01:00:00	100	99.764	100	98.282	100	100	100
2015-06-13	02:00:00	100	99.817	100	98.261	100	100	100
2015-06-13	03:00:00	100	100	100	97.777	100	100	100
2015-06-13	04:00:00	100	99.632	100	98.103	100	100	100
2015-06-13	05:00:00	100	99.83	100	98.382	100	100	100
2015-06-13	06:00:00	100	99.493	100	98.35	100	100	100
2015-06-13	07:00:00	100	100	100	98.601	100	100	100
2015-06-13	08:00:00	100	100	100	99.674	100	100	100
2015-06-13	09:00:00	100	99.923	100	98.972	100	100	100
2015-06-13	10:00:00	100	99.619	100	98.058	100	100	100
2015-06-13	11:00:00	100	99.665	100	98.715	100	100	100
2015-06-14	12:00:00	100	99.725	100	99.191	100	100	100
2015-06-14	01:00:00	100	99.731	100	98.945	100	100	100
2015-06-14	02:00:00	100	99.876	100	99.931	100	100	100
2015-06-14	03:00:00	100	99.791	100	98.819	100	100	100
2015-06-14	04:00:00	100	100	100	99.37	100	100	100
2015-06-14	05:00:00	100	100	100	100	100	100	100
2015-06-14	06:00:00	100	100	100	100	100	100	100
2015-06-14	07:00:00	100	100	100	99.963	100	100	100
2015-06-14	08:00:00	100	100	100	100	100	100	100
2015-06-14	09:00:00	100	100	100	99.858	100	100	100
2015-06-14	10:00:00	100	100	100	99.288	100	100	100
2015-06-14	11:00:00	100	100	100	99.699	100	100	100
2015-06-14	12:00:00	100	100	100	99.944	100	100	100
2015-06-14	01:00:00	100	100	100	100	100	100	100
2015-06-14	02:00:00	100	100	100	99.817	100	100	100
2015-06-14	03:00:00	100	100	100	100	100	100	100
2015-06-14	04:00:00	100	100	100	99.364	100	100	100
2015-06-14	05:00:00	100	100	100	98.746	100	100	100
2015-06-14	06:00:00	100	100	100	98.992	100	100	100
2015-06-14	07:00:00	100	100	100	99.862	100	100	100
2015-06-14	08:00:00	100	100	100	100	100	100	100
2015-06-14	09:00:00	100	100	100	100	100	100	100
2015-06-14	10:00:00	100	100	100	100	100	100	100
2015-06-14	11:00:00	100	100	100	100	100	100	100
2015-06-15	12:00:00	100	100	100	100	100	100	100
2015-06-15	01:00:00	100	100	100	100	100	100	100
2015-06-15	02:00:00	100	100	100	100	100	100	100
2015-06-15	03:00:00	100	100	100	100	100	100	100
2015-06-15	04:00:00	100	100	100	100	100	100	100
2015-06-15	05:00:00	100	100	100	100	100	100	100
2015-06-15	06:00:00	100	100	100	100	100	100	100
2015-06-15	07:00:00	100	100	100	100	100	100	100
2015-06-15	08:00:00	100	100	100	100	100	100	100
2015-06-15	09:00:00	100	100	100	100	100	100	100
2015-06-15	10:00:00	100	100	100	99.808	100	100	100
2015-06-15	11:00:00	100	100	100	99.621	100	100	100
2015-06-15	12:00:00	100	100	100	100	99.476	100	100
2015-06-15	01:00:00	100	100	100	97.937	99.035	100	100
2015-06-15	02:00:00	100	100	100	99.308	98.995	100	100
2015-06-15	03:00:00	100	100	100	98.961	97.691	100	100
2015-06-15	04:00:00	100	100	100	98.955	98.44	100	100
2015-06-15	05:00:00	100	100	100	98.908	98.514	100	100
2015-06-15	06:00:00	100	100	100	99.535	99.934	100	100
2015-06-15	07:00:00	100	100	100	99.156	99.987	100	100
2015-06-15	08:00:00	100	100	100	99.728	100	100	100
2015-06-15	09:00:00	100	100	100	100	100	100	100
2015-06-15	10:00:00	100	100	100	100	100	100	100
2015-06-15	11:00:00	100	100	100	100	100	100	100
2015-06-16	12:00:00	100	100	100	100	100	100	100
2015-06-16	01:00:00	100	100	100	100	100	100	100
2015-06-16	02:00:00	100	100	100	100	100	100	100
2015-06-16	03:00:00	100	100	100	99.921	100	100	100
2015-06-16	04:00:00	100	100	100	99.31	99.723	100	100
2015-06-16	05:00:00	100	100	100	98.892	100	100	100
2015-06-16	06:00:00	100	100	100	98.932	99.737	100	100
2015-06-16	07:00:00	100	100	100	98.998	100	100	100
2015-06-16	08:00:00	100	100	100	99.609	100	100	100
2015-06-16	09:00:00	100	100	100	99.469	99.801	100	100
2015-06-16	10:00:00	100	100	100	99.582	99.102	100	100
2015-06-16	11:00:00	100	100	100	98.594	94.949	100	100
2015-06-16	12:00:00	100	100	100	97.802	96.762	100	100
2015-06-16	01:00:00	100	100	100	96.312	90.873	100	100
2015-06-16	02:00:00	100	100	100	95.518	91.122	100	100
2015-06-16	03:00:00	100	100	100	94.658	92.763	100	100
2015-06-16	04:00:00	100	100	100	96.699	91.924	100	100
2015-06-16	05:00:00	100	100	100	96.963	94.267	100	100
2015-06-16	06:00:00	100	100	100	97.421	96.191	100	100
2015-06-16	07:00:00	100	100	100	97.94	97.355	100	100
2015-06-16	08:00:00	100	100	100	98.396	97.551	100	100
2015-06-16	09:00:00	100	100	100	99.21	98.275	100	100
2015-06-16	10:00:00	100	100	100	99.403	98.809	100	100
2015-06-16	11:00:00	100	100	100	99.596	98.503	100	100
2015-06-17	12:00:00	100	100	100	99.98	99.329	100	100
2015-06-17	01:00:00	100	100	100	100	99.576	100	100
2015-06-17	02:00:00	100	100	100	99.808	98.804	100	100
2015-06-17	03:00:00	100	100	100	99.483	98.352	100	100
2015-06-17	04:00:00	100	100	100	99.683	98.087	100	100
2015-06-17	05:00:00	100	100	100	99.749	98.168	100	100
2015-06-17	06:00:00	100	100	100	99.577	97.853	100	100
2015-06-17	07:00:00	100	100	100	99.77	98.85	100	100
2015-06-17	08:00:00	100	100	100	99.729	99.216	100	100
2015-06-17	09:00:00	100	100	100	98.435	98.717	100	100
2015-06-17	10:00:00	100	100	100	97.456	96.357	100	100
2015-06-17	11:00:00	100	100	100	97.717	94.939	100	100
2015-06-17	12:00:00	100	96.664	100	97.32	94.097	100	100
2015-06-17	01:00:00	100	100	100	95.622	93.906	100	100
2015-06-17	02:00:00	100	100	100	95.065	94.415	100	100
2015-06-17	03:00:00	100	100	100	95.182	96.363	100	100
2015-06-17	04:00:00	100	99.182	100	95.61	94.755	100	100
2015-06-17	05:00:00	100	100	100	96.811	95.985	100	100
2015-06-17	06:00:00	100	100	100	97.894	97.026	100	100
2015-06-17	07:00:00	100	100	100	98.617	97.491	100	100
2015-06-17	08:00:00	100	100	100	98.758	96.192	100	100
2015-06-17	09:00:00	100	100	100	98.811	97.908	100	100
2015-06-17	10:00:00	100	100	100	98.717	97.793	100	100
2015-06-17	11:00:00	100	100	100	98.944	98.048	100	100
2015-06-18	12:00:00	100	100	100	99.157	97.888	100	100
2015-06-18	01:00:00	100	100	100	99.324	98.61	100	100
2015-06-18	02:00:00	100	100	100	99.776	99.117	100	100
2015-06-18	03:00:00	100	100	100	99.663	97.895	100	100
2015-06-18	04:00:00	100	100	100	99.703	97.438	100	100
2015-06-18	05:00:00	100	100	100	99.77	97.696	100	100
2015-06-18	06:00:00	100	100	100	99.743	99.056	100	100
2015-06-18	07:00:00	100	100	100	99.73	99.856	100	100
2015-06-18	08:00:00	100	100	100	100	99.017	100	100
2015-06-18	09:00:00	100	100	100	99.342	98.67	100	100
2015-06-18	10:00:00	100	99.967	100	99.021	97.327	100	100
2015-06-18	11:00:00	100	99.78	100	98.239	96.804	100	100
2015-06-18	12:00:00	100	100	100	97.719	96.201	100	100
2015-06-18	01:00:00	100	100	100	100	99.055	100	100
2015-06-18	02:00:00	100	98.713	100	98.056	95.229	100	100
2015-06-18	03:00:00	100	100	100	94.958	96.191	100	100
2015-06-18	04:00:00	100	98.981	100	97.035	94.794	100	100
2015-06-18	05:00:00	100	99.202	100	94.318	95.787	100	100
2015-06-18	06:00:00	100	99.376	100	97.652	96.56	100	100
2015-06-18	07:00:00	100	100	100	98.234	97.751	100	100
2015-06-18	08:00:00	100	100	100	99.063	98.362	100	100
2015-06-18	09:00:00	100	100	100	99.116	98.542	100	100
2015-06-18	10:00:00	100	100	100	99.289	98.743	100	100
2015-06-18	11:00:00	100	100	100	99.462	98.908	100	100
2015-06-19	12:00:00	100	100	100	99.741	99.076	100	100
2015-06-19	01:00:00	100	100	100	99.748	99.342	100	100
2015-06-19	02:00:00	100	100	100	99.794	99.548	100	100
2015-06-19	03:00:00	100	100	100	100	99.276	100	100
2015-06-19	04:00:00	100	100	100	99.762	99.163	100	100
2015-06-19	05:00:00	100	100	100	99.848	98.517	100	100
2015-06-19	06:00:00	100	100	100	99.954	99.256	100	100
2015-06-19	07:00:00	100	100	100	99.908	99.96	100	100
2015-06-19	08:00:00	100	100	100	100	99.854	100	100
2015-06-19	09:00:00	100	100	100	100	100	100	100
2015-06-19	10:00:00	100	100	100	100	99.448	100	100
2015-06-19	11:00:00	100	100	100	100	99.294	100	100
2015-06-19	12:00:00	100	100	100	100	99.194	100	100
2015-06-19	01:00:00	100	100	100	100	98.584	100	100
2015-06-19	02:00:00	100	100	100	98.819	98.222	100	100
2015-06-19	03:00:00	100	100	100	99.419	97.895	100	100
2015-06-19	04:00:00	100	100	100	99.013	99.287	100	100
2015-06-19	05:00:00	100	100	100	100	99.394	100	100
2015-06-19	06:00:00	100	100	100	100	99.554	100	100
2015-06-19	07:00:00	100	100	100	100	99.434	100	100
2015-06-19	08:00:00	100	100	100	100	99.753	100	100
2015-06-19	09:00:00	100	100	100	100	100	100	100
2015-06-19	10:00:00	100	100	100	100	99.953	100	100
2015-06-19	11:00:00	100	100	100	100	99.92	100	100
2015-06-20	12:00:00	100	100	100	100	99.927	100	100
2015-06-20	01:00:00	100	100	100	100	100	100	100
2015-06-20	02:00:00	100	100	100	100	99.906	100	100
2015-06-20	03:00:00	100	100	100	100	100	100	100
2015-06-20	04:00:00	100	100	100	100	100	100	100
2015-06-20	05:00:00	100	100	100	100	100	100	100
2015-06-20	06:00:00	100	100	100	100	100	100	100
2015-06-20	07:00:00	100	100	100	100	100	100	100
2015-06-20	08:00:00	100	100	100	100	100	100	100
2015-06-20	09:00:00	100	100	100	100	99.919	100	100
2015-06-20	10:00:00	100	100	100	100	99.66	100	100
2015-06-20	11:00:00	100	100	100	100	97.537	100	100
2015-06-20	12:00:00	100	100	100	100	97.3	100	100
2015-06-20	01:00:00	100	100	100	98.581	96.456	100	100
2015-06-20	02:00:00	100	100	100	99.252	94.634	100	100
2015-06-20	03:00:00	100	100	100	99.045	97.378	100	100
2015-06-20	04:00:00	100	100	100	98.268	96.61	100	100
2015-06-20	05:00:00	100	100	100	99.107	97.637	100	100
2015-06-20	06:00:00	100	100	100	99.053	98.37	100	100
2015-06-20	07:00:00	100	100	100	99.959	98.705	100	100
2015-06-20	08:00:00	100	100	100	100	99.32	100	100
2015-06-20	09:00:00	100	100	100	100	98.726	100	100
2015-06-20	10:00:00	100	100	100	100	98.48	100	100
2015-06-20	11:00:00	100	100	100	100	98.348	100	100
2015-06-21	12:00:00	100	100	100	100	97.597	100	100
2015-06-21	01:00:00	100	100	100	100	98.175	100	100
2015-06-21	02:00:00	100	100	100	100	97.997	100	100
2015-06-21	03:00:00	100	100	100	100	97.44	100	100
2015-06-21	04:00:00	100	100	100	99.995	97.438	100	100
2015-06-21	05:00:00	100	100	100	99.671	97.481	100	100
2015-06-21	06:00:00	100	100	100	100	98.08	100	100
2015-06-21	07:00:00	100	100	100	100	98.906	100	100
2015-06-21	08:00:00	100	100	100	100	100	100	100
2015-06-21	09:00:00	100	100	100	100	99.822	100	100
2015-06-21	10:00:00	100	100	100	100	99.913	100	100
2015-06-21	11:00:00	100	99.786	100	99.215	96.534	100	100
2015-06-21	12:00:00	100	100	100	98.084	97.488	100	100
2015-06-21	01:00:00	100	100	100	98.42	97.791	100	100
2015-06-21	02:00:00	100	100	100	99.315	99.428	100	100
2015-06-21	03:00:00	100	100	100	99.767	99.082	100	100
2015-06-21	04:00:00	100	100	100	99.927	98.465	100	100
2015-06-21	05:00:00	100	100	100	99.873	99.348	100	100
2015-06-21	06:00:00	100	100	100	99.468	98.426	100	100
2015-06-21	07:00:00	100	100	100	99.801	99.442	100	100
2015-06-21	08:00:00	100	100	100	100	99.022	100	100
2015-06-21	09:00:00	100	100	100	100	99.248	100	100
2015-06-21	10:00:00	100	100	100	100	98.983	100	100
2015-06-21	11:00:00	100	100	100	100	99.016	100	100
2015-06-22	12:00:00	100	100	100	100	99.535	100	100
2015-06-22	01:00:00	100	100	100	100	99.569	100	100
2015-06-22	02:00:00	100	100	100	100	98.97	100	100
2015-06-22	03:00:00	100	100	100	100	97.914	100	100
2015-06-22	04:00:00	100	100	100	100	97.133	100	100
2015-06-22	05:00:00	100	100	100	99.174	97.182	100	100
2015-06-22	06:00:00	100	100	100	99.473	97.032	100	100
2015-06-22	07:00:00	100	100	100	99.916	98.035	100	100
2015-06-22	08:00:00	100	100	100	100	99.632	100	100
2015-06-22	09:00:00	100	100	100	100	99.716	100	100
2015-06-22	10:00:00	100	100	100	100	99.875	100	100
2015-06-22	11:00:00	100	100	100	99.669	99.437	100	100
2015-06-22	12:00:00	100	100	100	100	99.607	100	100
2015-06-22	01:00:00	100	100	100	100	98.166	100	100
2015-06-22	02:00:00	100	99.627	100	98.715	94.028	100	100
2015-06-22	03:00:00	100	100	100	96.569	96.137	100	100
2015-06-22	04:00:00	100	100	100	96.974	95.858	100	100
2015-06-22	05:00:00	100	100	100	97.866	97.745	100	100
2015-06-22	06:00:00	100	100	100	98.435	97.658	100	100
2015-06-22	07:00:00	100	100	100	98.63	98.349	100	100
2015-06-22	08:00:00	100	100	100	99.456	98.536	100	100
2015-06-22	09:00:00	100	100	100	99.735	98.91	100	100
2015-06-22	10:00:00	100	100	100	99.017	98.456	100	100
2015-06-22	11:00:00	100	100	100	99.835	97.796	100	100
2015-06-23	12:00:00	100	100	100	99.39	96.352	100	100
2015-06-23	01:00:00	100	100	100	99.888	94.578	100	100
2015-06-23	02:00:00	100	100	100	99.776	95.165	100	100
2015-06-23	03:00:00	100	100	100	100	96.168	100	100
2015-06-23	04:00:00	100	100	100	99.916	96.529	100	100
2015-06-23	05:00:00	100	99.923	100	100	97.368	100	100
2015-06-23	06:00:00	100	100	100	99.731	97.31	100	100
2015-06-23	07:00:00	100	100	100	98.843	97.422	100	100
2015-06-23	08:00:00	100	100	100	100	99.024	100	100
2015-06-23	09:00:00	100	100	100	100	98.706	100	100
2015-06-23	10:00:00	100	100	100	99.497	98.806	100	100
2015-06-23	11:00:00	100	100	100	100	97.054	100	100
2015-06-23	12:00:00	100	98.132	100	99.79	94.864	100	100
2015-06-23	01:00:00	100	96.628	100	98.94	95.617	100	100
2015-06-23	02:00:00	100	99.875	100	97.562	94.797	100	100
2015-06-23	03:00:00	100	100	100	97.747	95.696	100	100
2015-06-23	04:00:00	100	100	100	97.203	93.344	100	100
2015-06-23	05:00:00	100	100	100	98.378	93.893	100	100
2015-06-23	06:00:00	100	100	100	96.184	97.635	100	100
2015-06-23	07:00:00	100	100	100	98.706	97.4	100	100
2015-06-23	08:00:00	100	99.517	100	99.072	98.038	100	100
2015-06-23	09:00:00	100	100	100	99.059	95.262	100	100
2015-06-23	10:00:00	100	100	100	99.617	96.104	100	100
2015-06-23	11:00:00	100	99.81	100	99.743	96.846	100	100
2015-06-24	12:00:00	100	100	100	99.743	97.671	100	100
2015-06-24	01:00:00	100	100	100	99.836	97.152	100	100
2015-06-24	02:00:00	100	99.963	100	100	95.75	100	100
2015-06-24	03:00:00	100	100	100	99.659	96.441	100	100
2015-06-24	04:00:00	100	100	100	99.48	96.734	100	100
2015-06-24	05:00:00	100	100	100	97.927	95.668	100	100
2015-06-24	06:00:00	100	99.818	100	98.415	96.425	100	100
2015-06-24	07:00:00	100	100	100	96.362	96.722	100	100
2015-06-24	08:00:00	100	100	100	100	99.095	100	100
2015-06-24	09:00:00	100	100	100	99.962	98.856	100	100
2015-06-24	10:00:00	100	100	100	98.672	97.189	100	100
2015-06-24	11:00:00	100	100	100	98.356	97.928	100	100
2015-06-24	12:00:00	100	100	100	97.351	97.25	100	100
2015-06-24	01:00:00	100	99.954	100	94.531	94.941	100	100
2015-06-24	02:00:00	100	100	100	95.827	95.989	100	100
2015-06-24	03:00:00	100	99.409	100	97.714	95.6	100	100
2015-06-24	04:00:00	100	99.768	100	97.828	96.939	100	100
2015-06-24	05:00:00	100	99.715	100	96.288	96.76	100	100
2015-06-24	06:00:00	100	99.967	100	97.5	97.023	100	100
2015-06-24	07:00:00	100	100	100	98.037	96.692	100	100
2015-06-24	08:00:00	100	99.921	100	98.792	97.991	100	100
2015-06-24	09:00:00	100	98.785	100	99.125	97.099	100	100
2015-06-24	10:00:00	100	99.444	100	99.843	96.645	100	100
2015-06-24	11:00:00	100	100	100	99.664	97.301	100	100
2015-06-25	12:00:00	100	100	100	99.723	98.619	100	100
2015-06-25	01:00:00	100	100	100	99.889	98.851	100	100
2015-06-25	02:00:00	100	100	100	100	98.845	100	100
2015-06-25	03:00:00	100	100	100	100	99.203	100	100
2015-06-25	04:00:00	100	100	100	100	98.692	100	100
2015-06-25	05:00:00	100	100	100	100	98.316	100	100
2015-06-25	06:00:00	100	100	100	100	98.444	100	100
2015-06-25	07:00:00	100	100	100	100	99.174	100	100
2015-06-25	08:00:00	100	100	100	100	99.331	100	100
2015-06-25	09:00:00	100	100	100	100	98.937	100	100
2015-06-25	10:00:00	100	100	100	99.509	97.462	100	100
2015-06-25	11:00:00	100	100	100	99.122	96.975	100	100
2015-06-25	12:00:00	100	99.927	100	96.741	97.549	100	100
2015-06-25	01:00:00	100	99.208	100	98.756	96.172	100	100
2015-06-25	02:00:00	100	99.634	100	98.809	94.655	100	100
2015-06-25	03:00:00	100	98.44	100	96.855	94.945	100	100
2015-06-25	04:00:00	100	99.867	100	96.099	95.908	100	100
2015-06-25	05:00:00	100	100	100	98.294	97.556	100	100
2015-06-25	06:00:00	100	100	100	99.588	98.18	100	100
2015-06-25	07:00:00	100	100	100	99.868	98.862	100	100
2015-06-25	08:00:00	100	100	100	100	98.583	100	100
2015-06-25	09:00:00	100	100	100	100	97.488	100	100
2015-06-25	10:00:00	100	100	100	99.935	97.294	100	100
2015-06-25	11:00:00	100	100	100	99.955	97.007	100	100
2015-06-26	12:00:00	100	100	100	100	97.186	100	100
2015-06-26	01:00:00	100	100	100	99.744	97.447	100	100
2015-06-26	02:00:00	100	100	100	99.777	97.469	100	100
2015-06-26	03:00:00	100	100	100	99.54	96.872	100	100
2015-06-26	04:00:00	100	100	100	98.22	97.278	100	100
2015-06-26	05:00:00	100	100	100	98.546	97.478	100	100
2015-06-26	06:00:00	100	100	100	99.162	98.149	100	100
2015-06-26	07:00:00	100	100	100	100	99.2	100	100
2015-06-26	08:00:00	100	100	100	100	100	100	100
2015-06-26	09:00:00	100	100	100	100	100	100	100
2015-06-26	10:00:00	100	100	100	100	99.869	100	100
2015-06-26	11:00:00	100	100	100	100	100	100	100
2015-06-26	12:00:00	100	100	100	98.862	96.687	100	100
2015-06-26	01:00:00	100	99.521	100	98.856	92.095	100	100
2015-06-26	02:00:00	100	100	100	96.652	95.512	100	100
2015-06-26	03:00:00	100	100	100	96.403	96.342	100	100
2015-06-26	04:00:00	100	100	100	98.093	96.948	100	100
2015-06-26	05:00:00	100	100	100	98.77	97.092	100	100
2015-06-26	06:00:00	100	100	100	99.376	98.027	100	100
2015-06-26	07:00:00	100	100	100	99.868	98.536	100	100
2015-06-26	08:00:00	100	100	100	99.45	98.677	100	100
2015-06-26	09:00:00	100	100	100	99.895	98.877	100	100
2015-06-26	10:00:00	100	100	100	100	99.25	100	100
2015-06-26	11:00:00	100	100	100	100	99.363	100	100
2015-06-27	12:00:00	100	100	100	100	98.85	100	100
2015-06-27	01:00:00	100	100	100	99.775	99.157	100	100
2015-06-27	02:00:00	100	100	100	99.609	99.03	100	100
2015-06-27	03:00:00	100	100	100	99.709	99.077	100	100
2015-06-27	04:00:00	100	100	100	99.788	97.687	100	100
2015-06-27	05:00:00	100	100	100	99.171	98.237	100	100
2015-06-27	06:00:00	100	100	100	99.696	97.541	100	100
[truncated: 6,594 more rows]
