# Supplementary material for: What’s the relative humidity in tropical caves?
Source: PLoS One. 2021 Sep 22;16(9):e0250396. doi: 10.1371/journal.pone.0250396 (PMC8457490; doi:10.1371/journal.pone.0250396)
Supplement: S2 Table — (XLSX) [file pone.0250396.s002.xlsx]

## Sheet: Rio Secreto (Tuch)
Date	Time	RH Tuch1	RH Tuch2	RH Tuch3	RH Tuch4	RH Tuch5	RH Tuch6	RH Tuch7
2018-09-25	2018-09-25	100	100	100	99.031	99.247	99.168	98.741
2018-09-25 01:00:00	2018-09-25 01:00:00	100	100	100	99.163	99.406	99.273	98.82
2018-09-25 02:00:00	2018-09-25 02:00:00	100	100	100	99.316	99.512	99.432	97.777
2018-09-25 03:00:00	2018-09-25 03:00:00	100	100	100	99.362	99.624	99.478	97.288
2018-09-25 04:00:00	2018-09-25 04:00:00	100	100	100	99.468	99.67	99.63	95.986
2018-09-25 05:00:00	2018-09-25 05:00:00	100	100	100	99.515	99.775	99.683	95.546
2018-09-25 06:00:00	2018-09-25 06:00:00	100	100	100	99.614	99.881	99.723	95.267
2018-09-25 07:00:00	2018-09-25 07:00:00	100	100	100	99.693	99.933	99.808	94.665
2018-09-25 08:00:00	2018-09-25 08:00:00	100	100	100	99.72	100	99.933	96.221
2018-09-25 09:00:00	2018-09-25 09:00:00	100	100	100	99.826	100	99.993	97.428
2018-09-25 10:00:00	2018-09-25 10:00:00	100	100	100	99.905	100	100	98.016
2018-09-25 11:00:00	2018-09-25 11:00:00	100	100	100	100	100	100	98.399
2018-09-25 12:00:00	2018-09-25 12:00:00	100	100	100	100	100	100	98.326
2018-09-25 13:00:00	2018-09-25 13:00:00	100	100	100	100	100	100	98.458
2018-09-25 14:00:00	2018-09-25 14:00:00	100	100	100	100	100	100	98.57
2018-09-25 15:00:00	2018-09-25 15:00:00	100	100	100	100	100	100	98.675
2018-09-25 16:00:00	2018-09-25 16:00:00	100	100	100	100	100	100	98.893
2018-09-25 17:00:00	2018-09-25 17:00:00	100	100	100	100	100	100	98.787
2018-09-25 18:00:00	2018-09-25 18:00:00	100	100	100	100	100	100	98.945
2018-09-25 19:00:00	2018-09-25 19:00:00	100	100	100	100	100	100	99.11
2018-09-25 20:00:00	2018-09-25 20:00:00	100	100	100	100	100	100	99.11
2018-09-25 21:00:00	2018-09-25 21:00:00	100	100	100	100	100	100	99.189
2018-09-25 22:00:00	2018-09-25 22:00:00	100	100	100	100	100	100	99.267
2018-09-25 23:00:00	2018-09-25 23:00:00	100	100	100	100	100	100	99.32
2018-09-26	2018-09-26	100	100	100	100	100	100	99.379
2018-09-26 01:00:00	2018-09-26 01:00:00	100	100	100	100	100	100	99.405
2018-09-26 02:00:00	2018-09-26 02:00:00	100	100	100	100	100	100	99.274
2018-09-26 03:00:00	2018-09-26 03:00:00	100	100	100	100	100	100	99.432
2018-09-26 04:00:00	2018-09-26 04:00:00	100	100	100	100	100	100	99.458
2018-09-26 05:00:00	2018-09-26 05:00:00	100	100	100	100	100	100	99.543
2018-09-26 06:00:00	2018-09-26 06:00:00	100	100	100	100	100	100	99.3
2018-09-26 07:00:00	2018-09-26 07:00:00	100	100	100	100	100	100	99.353
2018-09-26 08:00:00	2018-09-26 08:00:00	100	100	100	100	100	100	99.432
2018-09-26 09:00:00	2018-09-26 09:00:00	100	100	100	100	100	100	99.353
2018-09-26 10:00:00	2018-09-26 10:00:00	100	100	100	100	100	100	99.333
2018-09-26 11:00:00	2018-09-26 11:00:00	100	100	100	100	100	100	99.464
2018-09-26 12:00:00	2018-09-26 12:00:00	100	100	100	100	100	100	99.287
2018-09-26 13:00:00	2018-09-26 13:00:00	100	100	100	100	100	100	99.497
2018-09-26 14:00:00	2018-09-26 14:00:00	100	100	100	100	100	100	99.287
2018-09-26 15:00:00	2018-09-26 15:00:00	100	100	100	100	100	100	99.497
2018-09-26 16:00:00	2018-09-26 16:00:00	100	100	100	100	100	100	99.444
2018-09-26 17:00:00	2018-09-26 17:00:00	100	100	100	100	100	100	99.55
2018-09-26 18:00:00	2018-09-26 18:00:00	100	100	100	100	100	100	99.661
2018-09-26 19:00:00	2018-09-26 19:00:00	100	100	100	100	100	100	99.661
2018-09-26 20:00:00	2018-09-26 20:00:00	100	100	100	100	100	100	99.714
2018-09-26 21:00:00	2018-09-26 21:00:00	100	100	100	100	100	100	99.792
2018-09-26 22:00:00	2018-09-26 22:00:00	100	100	100	100	100	100	99.74
2018-09-26 23:00:00	2018-09-26 23:00:00	100	100	100	100	100	100	99.871
2018-09-27	2018-09-27	100	100	100	100	100	100	99.878
2018-09-27 01:00:00	2018-09-27 01:00:00	100	100	100	100	100	100	99.773
2018-09-27 02:00:00	2018-09-27 02:00:00	100	100	100	100	100	100	99.773
2018-09-27 03:00:00	2018-09-27 03:00:00	100	100	100	100	100	100	99.93
2018-09-27 04:00:00	2018-09-27 04:00:00	100	100	100	100	100	100	99.878
2018-09-27 05:00:00	2018-09-27 05:00:00	100	100	100	100	100	100	99.746
2018-09-27 06:00:00	2018-09-27 06:00:00	100	100	100	100	100	100	99.878
2018-09-27 07:00:00	2018-09-27 07:00:00	100	100	100	100	100	100	99.878
2018-09-27 08:00:00	2018-09-27 08:00:00	100	100	100	100	100	100	99.668
2018-09-27 09:00:00	2018-09-27 09:00:00	100	100	100	100	100	100	99.72
2018-09-27 10:00:00	2018-09-27 10:00:00	100	100	100	100	100	100	99.773
2018-09-27 11:00:00	2018-09-27 11:00:00	100	100	100	100	100	100	99.622
2018-09-27 12:00:00	2018-09-27 12:00:00	100	100	100	100	100	100	99.569
2018-09-27 13:00:00	2018-09-27 13:00:00	100	100	100	100	100	100	99.727
2018-09-27 14:00:00	2018-09-27 14:00:00	100	100	100	100	100	100	99.569
2018-09-27 15:00:00	2018-09-27 15:00:00	100	100	100	100	100	100	99.727
2018-09-27 16:00:00	2018-09-27 16:00:00	100	100	100	100	100	100	99.674
2018-09-27 17:00:00	2018-09-27 17:00:00	100	100	100	100	100	100	99.733
2018-09-27 18:00:00	2018-09-27 18:00:00	100	100	100	100	100	100	99.891
2018-09-27 19:00:00	2018-09-27 19:00:00	100	100	100	100	100	100	99.891
2018-09-27 20:00:00	2018-09-27 20:00:00	100	100	100	100	100	100	99.996
2018-09-27 21:00:00	2018-09-27 21:00:00	100	100	100	100	100	100	99.996
2018-09-27 22:00:00	2018-09-27 22:00:00	100	100	100	100	100	100	99.969
2018-09-27 23:00:00	2018-09-27 23:00:00	100	100	100	100	100	100	99.996
2018-09-28	2018-09-28	100	100	100	100	100	100	100
2018-09-28 01:00:00	2018-09-28 01:00:00	100	100	100	100	100	100	100
2018-09-28 02:00:00	2018-09-28 02:00:00	100	100	100	100	100	100	100
2018-09-28 03:00:00	2018-09-28 03:00:00	100	100	100	100	100	100	100
2018-09-28 04:00:00	2018-09-28 04:00:00	100	100	100	100	100	100	100
2018-09-28 05:00:00	2018-09-28 05:00:00	100	100	100	100	100	100	100
2018-09-28 06:00:00	2018-09-28 06:00:00	100	100	100	100	100	100	100
2018-09-28 07:00:00	2018-09-28 07:00:00	100	100	100	100	100	100	100
2018-09-28 08:00:00	2018-09-28 08:00:00	100	100	100	100	100	100	99.792
2018-09-28 09:00:00	2018-09-28 09:00:00	100	100	100	100	100	100	99.792
2018-09-28 10:00:00	2018-09-28 10:00:00	100	100	100	100	100	100	99.95
2018-09-28 11:00:00	2018-09-28 11:00:00	100	100	100	100	100	100	99.923
2018-09-28 12:00:00	2018-09-28 12:00:00	100	100	100	100	100	100	100
2018-09-28 13:00:00	2018-09-28 13:00:00	100	100	100	100	100	100	100
2018-09-28 14:00:00	2018-09-28 14:00:00	100	100	100	100	100	100	99.746
2018-09-28 15:00:00	2018-09-28 15:00:00	100	100	100	100	100	100	99.956
2018-09-28 16:00:00	2018-09-28 16:00:00	100	100	100	100	100	100	99.536
2018-09-28 17:00:00	2018-09-28 17:00:00	100	100	100	100	100	100	99.687
2018-09-28 18:00:00	2018-09-28 18:00:00	100	100	100	100	100	100	99.904
2018-09-28 19:00:00	2018-09-28 19:00:00	100	100	100	100	100	100	99.799
2018-09-28 20:00:00	2018-09-28 20:00:00	100	100	100	100	100	100	99.799
2018-09-28 21:00:00	2018-09-28 21:00:00	100	100	100	100	100	100	100
2018-09-28 22:00:00	2018-09-28 22:00:00	100	100	100	100	100	100	99.904
2018-09-28 23:00:00	2018-09-28 23:00:00	100	100	100	100	100	100	100
2018-09-29	2018-09-29	100	100	100	100	100	100	100
2018-09-29 01:00:00	2018-09-29 01:00:00	100	100	100	100	100	100	100
2018-09-29 02:00:00	2018-09-29 02:00:00	100	100	100	100	100	100	100
2018-09-29 03:00:00	2018-09-29 03:00:00	100	100	100	100	100	100	100
2018-09-29 04:00:00	2018-09-29 04:00:00	100	100	100	100	100	100	100
2018-09-29 05:00:00	2018-09-29 05:00:00	100	100	100	100	100	100	100
2018-09-29 06:00:00	2018-09-29 06:00:00	100	100	100	100	100	100	99.089
2018-09-29 07:00:00	2018-09-29 07:00:00	100	100	100	100	100	100	98.569
2018-09-29 08:00:00	2018-09-29 08:00:00	100	100	100	100	100	100	99.247
2018-09-29 09:00:00	2018-09-29 09:00:00	100	100	100	100	100	100	99.681
2018-09-29 10:00:00	2018-09-29 10:00:00	100	100	100	100	100	100	99.74
2018-09-29 11:00:00	2018-09-29 11:00:00	100	100	100	100	100	100	99.877
2018-09-29 12:00:00	2018-09-29 12:00:00	100	100	100	100	100	100	99.963
2018-09-29 13:00:00	2018-09-29 13:00:00	100	100	100	100	100	100	100
2018-09-29 14:00:00	2018-09-29 14:00:00	100	100	100	100	100	100	100
2018-09-29 15:00:00	2018-09-29 15:00:00	100	100	100	100	100	100	100
2018-09-29 16:00:00	2018-09-29 16:00:00	100	100	100	100	100	100	100
2018-09-29 17:00:00	2018-09-29 17:00:00	100	100	100	100	100	100	100
2018-09-29 18:00:00	2018-09-29 18:00:00	100	100	100	100	100	100	100
2018-09-29 19:00:00	2018-09-29 19:00:00	100	100	100	100	100	100	100
2018-09-29 20:00:00	2018-09-29 20:00:00	100	100	100	100	100	100	100
2018-09-29 21:00:00	2018-09-29 21:00:00	100	100	100	100	100	100	100
2018-09-29 22:00:00	2018-09-29 22:00:00	100	100	100	100	100	100	100
2018-09-29 23:00:00	2018-09-29 23:00:00	100	100	100	100	100	100	100
2018-09-30	2018-09-30	100	100	100	100	100	100	100
2018-09-30 01:00:00	2018-09-30 01:00:00	100	100	100	100	100	100	100
2018-09-30 02:00:00	2018-09-30 02:00:00	100	100	100	100	100	100	100
2018-09-30 03:00:00	2018-09-30 03:00:00	100	100	100	100	100	100	100
2018-09-30 04:00:00	2018-09-30 04:00:00	100	100	100	100	100	100	100
2018-09-30 05:00:00	2018-09-30 05:00:00	100	100	100	100	100	100	100
2018-09-30 06:00:00	2018-09-30 06:00:00	100	100	100	100	100	100	100
2018-09-30 07:00:00	2018-09-30 07:00:00	100	100	100	100	100	100	100
2018-09-30 08:00:00	2018-09-30 08:00:00	100	100	100	100	100	100	100
2018-09-30 09:00:00	2018-09-30 09:00:00	100	100	100	100	100	100	100
2018-09-30 10:00:00	2018-09-30 10:00:00	100	100	100	100	100	100	100
2018-09-30 11:00:00	2018-09-30 11:00:00	100	100	100	100	100	100	100
2018-09-30 12:00:00	2018-09-30 12:00:00	100	100	100	100	100	100	100
2018-09-30 13:00:00	2018-09-30 13:00:00	100	100	100	100	100	100	100
2018-09-30 14:00:00	2018-09-30 14:00:00	100	100	100	100	100	100	100
2018-09-30 15:00:00	2018-09-30 15:00:00	100	100	100	100	100	100	100
2018-09-30 16:00:00	2018-09-30 16:00:00	100	100	100	100	100	100	100
2018-09-30 17:00:00	2018-09-30 17:00:00	100	100	100	100	100	100	100
2018-09-30 18:00:00	2018-09-30 18:00:00	100	100	100	100	100	100	100
2018-09-30 19:00:00	2018-09-30 19:00:00	100	100	100	100	100	100	100
2018-09-30 20:00:00	2018-09-30 20:00:00	100	100	100	100	100	100	100
2018-09-30 21:00:00	2018-09-30 21:00:00	100	100	100	100	100	100	100
2018-09-30 22:00:00	2018-09-30 22:00:00	100	100	100	100	100	100	100
2018-09-30 23:00:00	2018-09-30 23:00:00	100	100	100	100	100	100	100
2018-10-01	2018-10-01	100	100	100	100	100	100	100
2018-10-01 01:00:00	2018-10-01 01:00:00	100	100	100	100	100	100	100
2018-10-01 02:00:00	2018-10-01 02:00:00	100	100	100	100	100	100	100
2018-10-01 03:00:00	2018-10-01 03:00:00	100	100	100	100	100	100	100
2018-10-01 04:00:00	2018-10-01 04:00:00	100	100	100	100	100	100	100
2018-10-01 05:00:00	2018-10-01 05:00:00	100	100	100	100	100	100	100
2018-10-01 06:00:00	2018-10-01 06:00:00	100	100	100	100	100	100	100
2018-10-01 07:00:00	2018-10-01 07:00:00	100	100	100	100	100	100	100
2018-10-01 08:00:00	2018-10-01 08:00:00	100	100	100	100	100	100	100
2018-10-01 09:00:00	2018-10-01 09:00:00	100	100	100	100	100	100	100
2018-10-01 10:00:00	2018-10-01 10:00:00	100	100	100	100	100	100	100
2018-10-01 11:00:00	2018-10-01 11:00:00	100	100	100	100	100	100	100
2018-10-01 12:00:00	2018-10-01 12:00:00	100	100	100	100	100	100	100
2018-10-01 13:00:00	2018-10-01 13:00:00	100	100	100	100	100	100	100
2018-10-01 14:00:00	2018-10-01 14:00:00	100	100	100	100	100	100	100
2018-10-01 15:00:00	2018-10-01 15:00:00	100	100	100	100	100	100	100
2018-10-01 16:00:00	2018-10-01 16:00:00	100	100	100	100	100	100	100
2018-10-01 17:00:00	2018-10-01 17:00:00	100	100	100	100	100	100	100
2018-10-01 18:00:00	2018-10-01 18:00:00	100	100	100	100	100	100	100
2018-10-01 19:00:00	2018-10-01 19:00:00	100	100	100	100	100	100	100
2018-10-01 20:00:00	2018-10-01 20:00:00	100	100	100	100	100	100	100
2018-10-01 21:00:00	2018-10-01 21:00:00	100	100	100	100	100	100	100
2018-10-01 22:00:00	2018-10-01 22:00:00	100	100	100	100	100	100	100
2018-10-01 23:00:00	2018-10-01 23:00:00	100	100	100	100	100	100	100
2018-10-02	2018-10-02	100	100	100	100	100	100	100
2018-10-02 01:00:00	2018-10-02 01:00:00	100	100	100	100	100	100	100
2018-10-02 02:00:00	2018-10-02 02:00:00	100	100	100	100	100	100	100
2018-10-02 03:00:00	2018-10-02 03:00:00	100	100	100	100	100	100	100
2018-10-02 04:00:00	2018-10-02 04:00:00	100	100	100	100	100	100	100
2018-10-02 05:00:00	2018-10-02 05:00:00	100	100	100	100	100	100	100
2018-10-02 06:00:00	2018-10-02 06:00:00	100	100	100	100	100	100	100
2018-10-02 07:00:00	2018-10-02 07:00:00	100	100	100	100	100	100	100
2018-10-02 08:00:00	2018-10-02 08:00:00	100	100	100	100	100	100	100
2018-10-02 09:00:00	2018-10-02 09:00:00	100	100	100	100	100	100	100
2018-10-02 10:00:00	2018-10-02 10:00:00	100	100	100	100	100	100	100
2018-10-02 11:00:00	2018-10-02 11:00:00	100	100	100	100	100	100	100
2018-10-02 12:00:00	2018-10-02 12:00:00	100	100	100	100	100	100	100
2018-10-02 13:00:00	2018-10-02 13:00:00	100	100	100	100	100	100	100
2018-10-02 14:00:00	2018-10-02 14:00:00	100	100	100	100	100	100	100
2018-10-02 15:00:00	2018-10-02 15:00:00	100	100	100	100	100	100	100
2018-10-02 16:00:00	2018-10-02 16:00:00	100	100	100	100	100	100	100
2018-10-02 17:00:00	2018-10-02 17:00:00	100	100	100	100	100	100	100
2018-10-02 18:00:00	2018-10-02 18:00:00	100	100	100	100	100	100	100
2018-10-02 19:00:00	2018-10-02 19:00:00	100	100	100	100	100	100	100
2018-10-02 20:00:00	2018-10-02 20:00:00	100	100	100	100	100	100	100
2018-10-02 21:00:00	2018-10-02 21:00:00	100	100	100	100	100	100	100
2018-10-02 22:00:00	2018-10-02 22:00:00	100	100	100	100	100	100	100
2018-10-02 23:00:00	2018-10-02 23:00:00	100	100	100	100	100	100	100
2018-10-03	2018-10-03	100	100	100	100	100	100	100
2018-10-03 01:00:00	2018-10-03 01:00:00	100	100	100	100	100	100	100
2018-10-03 02:00:00	2018-10-03 02:00:00	100	100	100	100	100	100	100
2018-10-03 03:00:00	2018-10-03 03:00:00	100	100	100	100	100	100	100
2018-10-03 04:00:00	2018-10-03 04:00:00	100	100	100	100	100	100	100
2018-10-03 05:00:00	2018-10-03 05:00:00	100	100	100	100	100	100	100
2018-10-03 06:00:00	2018-10-03 06:00:00	100	100	100	100	100	100	100
2018-10-03 07:00:00	2018-10-03 07:00:00	100	100	100	100	100	100	100
2018-10-03 08:00:00	2018-10-03 08:00:00	100	100	100	100	100	100	100
2018-10-03 09:00:00	2018-10-03 09:00:00	100	100	100	100	100	100	100
2018-10-03 10:00:00	2018-10-03 10:00:00	100	100	100	100	100	100	100
2018-10-03 11:00:00	2018-10-03 11:00:00	100	100	100	100	100	100	100
2018-10-03 12:00:00	2018-10-03 12:00:00	100	100	100	100	100	100	100
2018-10-03 13:00:00	2018-10-03 13:00:00	100	100	100	100	100	100	100
2018-10-03 14:00:00	2018-10-03 14:00:00	100	100	100	100	100	100	100
2018-10-03 15:00:00	2018-10-03 15:00:00	100	100	100	100	100	100	100
2018-10-03 16:00:00	2018-10-03 16:00:00	100	100	100	100	100	100	100
2018-10-03 17:00:00	2018-10-03 17:00:00	100	100	100	100	100	100	100
2018-10-03 18:00:00	2018-10-03 18:00:00	100	100	100	100	100	100	100
2018-10-03 19:00:00	2018-10-03 19:00:00	100	100	100	100	100	100	100
2018-10-03 20:00:00	2018-10-03 20:00:00	100	100	100	100	100	100	100
2018-10-03 21:00:00	2018-10-03 21:00:00	100	100	100	100	100	100	100
2018-10-03 22:00:00	2018-10-03 22:00:00	100	100	100	100	100	100	100
2018-10-03 23:00:00	2018-10-03 23:00:00	100	100	100	100	100	100	100
2018-10-04	2018-10-04	100	100	100	100	100	100	100
2018-10-04 01:00:00	2018-10-04 01:00:00	100	100	100	100	100	100	100
2018-10-04 02:00:00	2018-10-04 02:00:00	100	100	100	100	100	100	100
2018-10-04 03:00:00	2018-10-04 03:00:00	100	100	100	100	100	100	100
2018-10-04 04:00:00	2018-10-04 04:00:00	100	100	100	100	100	100	100
2018-10-04 05:00:00	2018-10-04 05:00:00	100	100	100	100	100	100	100
2018-10-04 06:00:00	2018-10-04 06:00:00	100	100	100	100	100	100	100
2018-10-04 07:00:00	2018-10-04 07:00:00	100	100	100	100	100	100	100
2018-10-04 08:00:00	2018-10-04 08:00:00	100	100	100	100	100	100	100
2018-10-04 09:00:00	2018-10-04 09:00:00	100	100	100	100	100	100	100
2018-10-04 10:00:00	2018-10-04 10:00:00	100	100	100	100	100	100	100
2018-10-04 11:00:00	2018-10-04 11:00:00	100	100	100	100	100	100	100
2018-10-04 12:00:00	2018-10-04 12:00:00	100	100	100	100	100	100	100
2018-10-04 13:00:00	2018-10-04 13:00:00	100	100	100	100	100	100	100
2018-10-04 14:00:00	2018-10-04 14:00:00	100	100	100	100	100	100	100
2018-10-04 15:00:00	2018-10-04 15:00:00	100	100	100	100	100	100	100
2018-10-04 16:00:00	2018-10-04 16:00:00	100	100	100	100	100	100	100
2018-10-04 17:00:00	2018-10-04 17:00:00	100	100	100	100	100	100	100
2018-10-04 18:00:00	2018-10-04 18:00:00	100	100	100	100	100	100	100
2018-10-04 19:00:00	2018-10-04 19:00:00	100	100	100	100	100	100	100
2018-10-04 20:00:00	2018-10-04 20:00:00	100	100	100	100	100	100	100
2018-10-04 21:00:00	2018-10-04 21:00:00	100	100	100	100	100	100	100
2018-10-04 22:00:00	2018-10-04 22:00:00	100	100	100	100	100	100	100
2018-10-04 23:00:00	2018-10-04 23:00:00	100	100	100	100	100	100	100
2018-10-05	2018-10-05	100	100	100	100	100	100	100
2018-10-05 01:00:00	2018-10-05 01:00:00	100	100	100	100	100	100	100
2018-10-05 02:00:00	2018-10-05 02:00:00	100	100	100	100	100	100	100
2018-10-05 03:00:00	2018-10-05 03:00:00	100	100	100	100	100	100	100
2018-10-05 04:00:00	2018-10-05 04:00:00	100	100	100	100	100	100	100
2018-10-05 05:00:00	2018-10-05 05:00:00	100	100	100	100	100	100	100
2018-10-05 06:00:00	2018-10-05 06:00:00	100	100	100	100	100	100	100
2018-10-05 07:00:00	2018-10-05 07:00:00	100	100	100	100	100	100	100
2018-10-05 08:00:00	2018-10-05 08:00:00	100	100	100	100	100	100	100
2018-10-05 09:00:00	2018-10-05 09:00:00	100	100	100	100	100	100	100
2018-10-05 10:00:00	2018-10-05 10:00:00	100	100	100	100	100	100	100
2018-10-05 11:00:00	2018-10-05 11:00:00	100	100	100	100	100	100	100
2018-10-05 12:00:00	2018-10-05 12:00:00	100	100	100	100	100	100	100
2018-10-05 13:00:00	2018-10-05 13:00:00	100	100	100	100	100	100	100
2018-10-05 14:00:00	2018-10-05 14:00:00	100	100	100	100	100	100	100
2018-10-05 15:00:00	2018-10-05 15:00:00	100	100	100	100	100	100	100
2018-10-05 16:00:00	2018-10-05 16:00:00	100	100	100	100	100	100	100
2018-10-05 17:00:00	2018-10-05 17:00:00	100	100	100	100	100	100	100
2018-10-05 18:00:00	2018-10-05 18:00:00	100	100	100	100	100	100	100
2018-10-05 19:00:00	2018-10-05 19:00:00	100	100	100	100	100	100	100
2018-10-05 20:00:00	2018-10-05 20:00:00	100	100	100	100	100	100	100
2018-10-05 21:00:00	2018-10-05 21:00:00	100	100	100	100	100	100	100
2018-10-05 22:00:00	2018-10-05 22:00:00	100	100	100	100	100	100	100
2018-10-05 23:00:00	2018-10-05 23:00:00	100	100	100	100	100	100	100
2018-10-06	2018-10-06	100	100	100	100	100	100	100
2018-10-06 01:00:00	2018-10-06 01:00:00	100	100	100	100	100	100	100
2018-10-06 02:00:00	2018-10-06 02:00:00	100	100	100	100	100	100	100
2018-10-06 03:00:00	2018-10-06 03:00:00	100	100	100	100	100	100	100
2018-10-06 04:00:00	2018-10-06 04:00:00	100	100	100	100	100	100	100
2018-10-06 05:00:00	2018-10-06 05:00:00	100	100	100	100	100	100	100
2018-10-06 06:00:00	2018-10-06 06:00:00	100	100	100	100	100	100	100
2018-10-06 07:00:00	2018-10-06 07:00:00	100	100	100	100	100	100	100
2018-10-06 08:00:00	2018-10-06 08:00:00	100	100	100	100	100	100	100
2018-10-06 09:00:00	2018-10-06 09:00:00	100	100	100	100	100	100	100
2018-10-06 10:00:00	2018-10-06 10:00:00	100	100	100	100	100	100	100
2018-10-06 11:00:00	2018-10-06 11:00:00	100	100	100	100	100	100	100
2018-10-06 12:00:00	2018-10-06 12:00:00	100	100	100	100	100	100	100
2018-10-06 13:00:00	2018-10-06 13:00:00	100	100	100	100	100	100	100
2018-10-06 14:00:00	2018-10-06 14:00:00	100	100	100	100	100	100	100
2018-10-06 15:00:00	2018-10-06 15:00:00	100	100	100	100	100	100	100
2018-10-06 16:00:00	2018-10-06 16:00:00	100	100	100	100	100	100	100
2018-10-06 17:00:00	2018-10-06 17:00:00	100	100	100	100	100	100	100
2018-10-06 18:00:00	2018-10-06 18:00:00	100	100	100	100	100	100	100
2018-10-06 19:00:00	2018-10-06 19:00:00	100	100	100	100	100	100	100
2018-10-06 20:00:00	2018-10-06 20:00:00	100	100	100	100	100	100	100
2018-10-06 21:00:00	2018-10-06 21:00:00	100	100	100	100	100	100	100
2018-10-06 22:00:00	2018-10-06 22:00:00	100	100	100	100	100	100	100
2018-10-06 23:00:00	2018-10-06 23:00:00	100	100	100	100	100	100	100
2018-10-07	2018-10-07	100	100	100	100	100	100	100
2018-10-07 01:00:00	2018-10-07 01:00:00	100	100	100	100	100	100	100
2018-10-07 02:00:00	2018-10-07 02:00:00	100	100	100	100	100	100	100
2018-10-07 03:00:00	2018-10-07 03:00:00	100	100	100	100	100	100	100
2018-10-07 04:00:00	2018-10-07 04:00:00	100	100	100	100	100	100	100
2018-10-07 05:00:00	2018-10-07 05:00:00	100	100	100	100	100	100	100
2018-10-07 06:00:00	2018-10-07 06:00:00	100	100	100	100	100	100	100
2018-10-07 07:00:00	2018-10-07 07:00:00	100	100	100	100	100	100	100
2018-10-07 08:00:00	2018-10-07 08:00:00	100	100	100	100	100	100	100
2018-10-07 09:00:00	2018-10-07 09:00:00	100	100	100	100	100	100	100
2018-10-07 10:00:00	2018-10-07 10:00:00	100	100	100	100	100	100	100
2018-10-07 11:00:00	2018-10-07 11:00:00	100	100	100	100	100	100	100
2018-10-07 12:00:00	2018-10-07 12:00:00	100	100	100	100	100	100	100
2018-10-07 13:00:00	2018-10-07 13:00:00	100	100	100	100	100	100	100
2018-10-07 14:00:00	2018-10-07 14:00:00	100	100	100	100	100	100	100
2018-10-07 15:00:00	2018-10-07 15:00:00	100	100	100	100	100	100	100
2018-10-07 16:00:00	2018-10-07 16:00:00	100	100	100	100	100	100	100
2018-10-07 17:00:00	2018-10-07 17:00:00	100	100	100	100	100	100	100
2018-10-07 18:00:00	2018-10-07 18:00:00	100	100	100	100	100	100	100
2018-10-07 19:00:00	2018-10-07 19:00:00	100	100	100	100	100	100	100
2018-10-07 20:00:00	2018-10-07 20:00:00	100	100	100	100	100	100	100
2018-10-07 21:00:00	2018-10-07 21:00:00	100	100	100	100	100	100	100
2018-10-07 22:00:00	2018-10-07 22:00:00	100	100	100	100	100	100	100
2018-10-07 23:00:00	2018-10-07 23:00:00	100	100	100	100	100	100	100
2018-10-08	2018-10-08	100	100	100	100	100	100	100
2018-10-08 01:00:00	2018-10-08 01:00:00	100	100	100	100	100	100	100
2018-10-08 02:00:00	2018-10-08 02:00:00	100	100	100	100	100	100	100
2018-10-08 03:00:00	2018-10-08 03:00:00	100	100	100	100	100	100	100
2018-10-08 04:00:00	2018-10-08 04:00:00	100	100	100	100	100	100	100
2018-10-08 05:00:00	2018-10-08 05:00:00	100	100	100	100	100	100	100
2018-10-08 06:00:00	2018-10-08 06:00:00	100	100	100	100	100	100	100
2018-10-08 07:00:00	2018-10-08 07:00:00	100	100	100	100	100	100	100
2018-10-08 08:00:00	2018-10-08 08:00:00	100	100	100	100	100	100	100
2018-10-08 09:00:00	2018-10-08 09:00:00	100	100	100	100	100	100	100
2018-10-08 10:00:00	2018-10-08 10:00:00	100	100	100	100	100	100	100
2018-10-08 11:00:00	2018-10-08 11:00:00	100	100	100	100	100	100	100
2018-10-08 12:00:00	2018-10-08 12:00:00	100	100	100	100	100	100	100
2018-10-08 13:00:00	2018-10-08 13:00:00	100	100	100	100	100	100	100
2018-10-08 14:00:00	2018-10-08 14:00:00	100	100	100	100	100	100	100
2018-10-08 15:00:00	2018-10-08 15:00:00	100	100	100	100	100	100	100
2018-10-08 16:00:00	2018-10-08 16:00:00	100	100	100	100	100	100	100
2018-10-08 17:00:00	2018-10-08 17:00:00	100	100	100	100	100	100	100
2018-10-08 18:00:00	2018-10-08 18:00:00	100	100	100	100	100	100	100
2018-10-08 19:00:00	2018-10-08 19:00:00	100	100	100	100	100	100	100
2018-10-08 20:00:00	2018-10-08 20:00:00	100	100	100	100	100	100	100
2018-10-08 21:00:00	2018-10-08 21:00:00	100	100	100	100	100	100	100
2018-10-08 22:00:00	2018-10-08 22:00:00	100	100	100	100	100	100	100
2018-10-08 23:00:00	2018-10-08 23:00:00	100	100	100	100	100	100	100
2018-10-09	2018-10-09	100	100	100	100	100	100	100
2018-10-09 01:00:00	2018-10-09 01:00:00	100	100	100	100	100	100	100
2018-10-09 02:00:00	2018-10-09 02:00:00	100	100	100	100	100	100	100
2018-10-09 03:00:00	2018-10-09 03:00:00	100	100	100	100	100	100	100
2018-10-09 04:00:00	2018-10-09 04:00:00	100	100	100	100	100	100	100
2018-10-09 05:00:00	2018-10-09 05:00:00	100	100	100	100	100	100	100
2018-10-09 06:00:00	2018-10-09 06:00:00	100	100	100	100	100	100	100
2018-10-09 07:00:00	2018-10-09 07:00:00	100	100	100	100	100	100	100
2018-10-09 08:00:00	2018-10-09 08:00:00	100	100	100	100	100	100	100
2018-10-09 09:00:00	2018-10-09 09:00:00	100	100	100	100	100	100	100
2018-10-09 10:00:00	2018-10-09 10:00:00	100	100	100	100	100	100	100
2018-10-09 11:00:00	2018-10-09 11:00:00	100	100	100	100	100	100	100
2018-10-09 12:00:00	2018-10-09 12:00:00	100	100	100	100	100	100	100
2018-10-09 13:00:00	2018-10-09 13:00:00	100	100	100	100	100	100	100
2018-10-09 14:00:00	2018-10-09 14:00:00	100	100	100	100	100	100	100
2018-10-09 15:00:00	2018-10-09 15:00:00	100	100	100	100	100	100	100
2018-10-09 16:00:00	2018-10-09 16:00:00	100	100	100	100	100	100	100
2018-10-09 17:00:00	2018-10-09 17:00:00	100	100	100	100	100	100	100
2018-10-09 18:00:00	2018-10-09 18:00:00	100	100	100	100	100	100	100
2018-10-09 19:00:00	2018-10-09 19:00:00	100	100	100	100	100	100	100
2018-10-09 20:00:00	2018-10-09 20:00:00	100	100	100	100	100	100	100
2018-10-09 21:00:00	2018-10-09 21:00:00	100	100	100	100	100	100	100
2018-10-09 22:00:00	2018-10-09 22:00:00	100	100	100	100	100	100	100
2018-10-09 23:00:00	2018-10-09 23:00:00	100	100	100	100	100	100	100
2018-10-10	2018-10-10	100	100	100	100	100	100	100
2018-10-10 01:00:00	2018-10-10 01:00:00	100	100	100	100	100	100	100
2018-10-10 02:00:00	2018-10-10 02:00:00	100	100	100	100	100	100	100
2018-10-10 03:00:00	2018-10-10 03:00:00	100	100	100	100	100	100	100
2018-10-10 04:00:00	2018-10-10 04:00:00	100	100	100	100	100	100	100
2018-10-10 05:00:00	2018-10-10 05:00:00	100	100	100	100	100	100	100
2018-10-10 06:00:00	2018-10-10 06:00:00	100	100	100	100	100	100	100
2018-10-10 07:00:00	2018-10-10 07:00:00	100	100	100	100	100	100	100
2018-10-10 08:00:00	2018-10-10 08:00:00	100	100	100	100	100	100	100
2018-10-10 09:00:00	2018-10-10 09:00:00	100	100	100	100	100	100	100
2018-10-10 10:00:00	2018-10-10 10:00:00	100	100	100	100	100	100	100
2018-10-10 11:00:00	2018-10-10 11:00:00	100	100	100	100	100	100	100
2018-10-10 12:00:00	2018-10-10 12:00:00	100	100	100	100	100	100	100
2018-10-10 13:00:00	2018-10-10 13:00:00	100	100	100	100	100	100	100
2018-10-10 14:00:00	2018-10-10 14:00:00	100	100	100	100	100	100	100
2018-10-10 15:00:00	2018-10-10 15:00:00	100	100	100	100	100	100	100
2018-10-10 16:00:00	2018-10-10 16:00:00	100	100	100	100	100	100	100
2018-10-10 17:00:00	2018-10-10 17:00:00	100	100	100	100	100	100	100
2018-10-10 18:00:00	2018-10-10 18:00:00	100	100	100	100	100	100	100
2018-10-10 19:00:00	2018-10-10 19:00:00	100	100	100	100	100	100	100
2018-10-10 20:00:00	2018-10-10 20:00:00	100	100	100	100	100	100	100
2018-10-10 21:00:00	2018-10-10 21:00:00	100	100	100	100	100	100	100
2018-10-10 22:00:00	2018-10-10 22:00:00	100	100	100	100	100	100	100
2018-10-10 23:00:00	2018-10-10 23:00:00	100	100	100	100	100	100	100
2018-10-11	2018-10-11	100	100	100	100	100	100	100
2018-10-11 01:00:00	2018-10-11 01:00:00	100	100	100	100	100	100	100
2018-10-11 02:00:00	2018-10-11 02:00:00	100	100	100	100	100	100	100
2018-10-11 03:00:00	2018-10-11 03:00:00	100	100	100	100	100	100	100
2018-10-11 04:00:00	2018-10-11 04:00:00	100	100	100	100	100	100	100
2018-10-11 05:00:00	2018-10-11 05:00:00	100	100	100	100	100	100	100
2018-10-11 06:00:00	2018-10-11 06:00:00	100	100	100	100	100	100	100
2018-10-11 07:00:00	2018-10-11 07:00:00	100	100	100	100	100	100	100
2018-10-11 08:00:00	2018-10-11 08:00:00	100	100	100	100	100	100	100
2018-10-11 09:00:00	2018-10-11 09:00:00	100	100	100	100	100	100	100
2018-10-11 10:00:00	2018-10-11 10:00:00	100	100	100	100	100	100	100
2018-10-11 11:00:00	2018-10-11 11:00:00	100	100	100	100	100	100	100
2018-10-11 12:00:00	2018-10-11 12:00:00	100	100	100	100	100	100	100
2018-10-11 13:00:00	2018-10-11 13:00:00	100	100	100	100	100	100	100
2018-10-11 14:00:00	2018-10-11 14:00:00	100	100	100	100	100	100	100
2018-10-11 15:00:00	2018-10-11 15:00:00	100	100	100	100	100	100	100
2018-10-11 16:00:00	2018-10-11 16:00:00	100	100	100	100	100	100	100
2018-10-11 17:00:00	2018-10-11 17:00:00	100	100	100	100	100	100	100
2018-10-11 18:00:00	2018-10-11 18:00:00	100	100	100	100	100	100	100
2018-10-11 19:00:00	2018-10-11 19:00:00	100	100	100	100	100	100	100
2018-10-11 20:00:00	2018-10-11 20:00:00	100	100	100	100	100	100	100
2018-10-11 21:00:00	2018-10-11 21:00:00	100	100	100	100	100	100	100
2018-10-11 22:00:00	2018-10-11 22:00:00	100	100	100	100	100	100	100
2018-10-11 23:00:00	2018-10-11 23:00:00	100	100	100	100	100	100	100
2018-10-12	2018-10-12	100	100	100	100	100	100	100
2018-10-12 01:00:00	2018-10-12 01:00:00	100	100	100	100	100	100	100
2018-10-12 02:00:00	2018-10-12 02:00:00	100	100	100	100	100	100	100
2018-10-12 03:00:00	2018-10-12 03:00:00	100	100	100	100	100	100	100
2018-10-12 04:00:00	2018-10-12 04:00:00	100	100	100	100	100	100	100
2018-10-12 05:00:00	2018-10-12 05:00:00	100	100	100	100	100	100	100
2018-10-12 06:00:00	2018-10-12 06:00:00	100	100	100	100	100	100	100
2018-10-12 07:00:00	2018-10-12 07:00:00	100	100	100	100	100	100	100
2018-10-12 08:00:00	2018-10-12 08:00:00	100	100	100	100	100	100	100
2018-10-12 09:00:00	2018-10-12 09:00:00	100	100	100	100	100	100	100
2018-10-12 10:00:00	2018-10-12 10:00:00	100	100	100	100	100	100	100
2018-10-12 11:00:00	2018-10-12 11:00:00	100	100	100	100	100	100	100
2018-10-12 12:00:00	2018-10-12 12:00:00	100	100	100	100	100	100	100
2018-10-12 13:00:00	2018-10-12 13:00:00	100	100	100	100	100	100	100
2018-10-12 14:00:00	2018-10-12 14:00:00	100	100	100	100	100	100	100
2018-10-12 15:00:00	2018-10-12 15:00:00	100	100	100	100	100	100	100
2018-10-12 16:00:00	2018-10-12 16:00:00	100	100	100	100	100	100	100
2018-10-12 17:00:00	2018-10-12 17:00:00	100	100	100	100	100	100	100
2018-10-12 18:00:00	2018-10-12 18:00:00	100	100	100	100	100	100	100
2018-10-12 19:00:00	2018-10-12 19:00:00	100	100	100	100	100	100	100
2018-10-12 20:00:00	2018-10-12 20:00:00	100	100	100	100	100	100	100
2018-10-12 21:00:00	2018-10-12 21:00:00	100	100	100	100	100	100	100
2018-10-12 22:00:00	2018-10-12 22:00:00	100	100	100	100	100	100	100
2018-10-12 23:00:00	2018-10-12 23:00:00	100	100	100	100	100	100	100
2018-10-13	2018-10-13	100	100	100	100	100	100	100
2018-10-13 01:00:00	2018-10-13 01:00:00	100	100	100	100	100	100	100
2018-10-13 02:00:00	2018-10-13 02:00:00	100	100	100	100	100	100	100
2018-10-13 03:00:00	2018-10-13 03:00:00	100	100	100	100	100	100	100
2018-10-13 04:00:00	2018-10-13 04:00:00	100	100	100	100	100	100	100
2018-10-13 05:00:00	2018-10-13 05:00:00	100	100	100	100	100	100	100
2018-10-13 06:00:00	2018-10-13 06:00:00	100	100	100	100	100	100	100
2018-10-13 07:00:00	2018-10-13 07:00:00	100	100	100	100	100	100	100
2018-10-13 08:00:00	2018-10-13 08:00:00	100	100	100	100	100	100	100
2018-10-13 09:00:00	2018-10-13 09:00:00	100	100	100	100	100	100	100
2018-10-13 10:00:00	2018-10-13 10:00:00	100	100	100	100	100	100	100
2018-10-13 11:00:00	2018-10-13 11:00:00	100	100	100	100	100	100	100
2018-10-13 12:00:00	2018-10-13 12:00:00	100	100	100	100	100	100	100
2018-10-13 13:00:00	2018-10-13 13:00:00	100	100	100	100	100	100	100
2018-10-13 14:00:00	2018-10-13 14:00:00	100	100	100	100	100	100	100
2018-10-13 15:00:00	2018-10-13 15:00:00	100	100	100	100	100	100	100
2018-10-13 16:00:00	2018-10-13 16:00:00	100	100	100	100	100	100	100
2018-10-13 17:00:00	2018-10-13 17:00:00	100	100	100	100	100	100	100
2018-10-13 18:00:00	2018-10-13 18:00:00	100	100	100	100	100	100	100
2018-10-13 19:00:00	2018-10-13 19:00:00	100	100	100	100	100	100	100
2018-10-13 20:00:00	2018-10-13 20:00:00	100	100	100	100	100	100	100
2018-10-13 21:00:00	2018-10-13 21:00:00	100	100	100	100	100	100	100
2018-10-13 22:00:00	2018-10-13 22:00:00	100	100	100	100	100	100	100
2018-10-13 23:00:00	2018-10-13 23:00:00	100	100	100	100	100	100	100
2018-10-14	2018-10-14	100	100	100	100	100	100	100
2018-10-14 01:00:00	2018-10-14 01:00:00	100	100	100	100	100	100	100
2018-10-14 02:00:00	2018-10-14 02:00:00	100	100	100	100	100	100	100
2018-10-14 03:00:00	2018-10-14 03:00:00	100	100	100	100	100	100	100
2018-10-14 04:00:00	2018-10-14 04:00:00	100	100	100	100	100	100	100
2018-10-14 05:00:00	2018-10-14 05:00:00	100	100	100	100	100	100	100
2018-10-14 06:00:00	2018-10-14 06:00:00	100	100	100	100	100	100	100
2018-10-14 07:00:00	2018-10-14 07:00:00	100	100	100	100	100	100	100
2018-10-14 08:00:00	2018-10-14 08:00:00	100	100	100	100	100	100	100
2018-10-14 09:00:00	2018-10-14 09:00:00	100	100	100	100	100	100	100
2018-10-14 10:00:00	2018-10-14 10:00:00	100	100	100	100	100	100	100
2018-10-14 11:00:00	2018-10-14 11:00:00	100	100	100	100	100	100	100
2018-10-14 12:00:00	2018-10-14 12:00:00	100	100	100	100	100	100	100
2018-10-14 13:00:00	2018-10-14 13:00:00	100	100	100	100	100	100	100
2018-10-14 14:00:00	2018-10-14 14:00:00	100	100	100	100	100	100	100
2018-10-14 15:00:00	2018-10-14 15:00:00	100	100	100	100	100	100	100
2018-10-14 16:00:00	2018-10-14 16:00:00	100	100	100	100	100	100	100
2018-10-14 17:00:00	2018-10-14 17:00:00	100	100	100	100	100	100	100
2018-10-14 18:00:00	2018-10-14 18:00:00	100	100	100	100	100	100	100
2018-10-14 19:00:00	2018-10-14 19:00:00	100	100	100	100	100	100	100
2018-10-14 20:00:00	2018-10-14 20:00:00	100	100	100	100	100	100	100
2018-10-14 21:00:00	2018-10-14 21:00:00	100	100	100	100	100	100	100
2018-10-14 22:00:00	2018-10-14 22:00:00	100	100	100	100	100	100	100
2018-10-14 23:00:00	2018-10-14 23:00:00	100	100	100	100	100	100	100
2018-10-15	2018-10-15	100	100	100	100	100	100	100
2018-10-15 01:00:00	2018-10-15 01:00:00	100	100	100	100	100	100	100
2018-10-15 02:00:00	2018-10-15 02:00:00	100	100	100	100	100	100	100
2018-10-15 03:00:00	2018-10-15 03:00:00	100	100	100	100	100	100	100
2018-10-15 04:00:00	2018-10-15 04:00:00	100	100	100	100	100	100	100
2018-10-15 05:00:00	2018-10-15 05:00:00	100	100	100	100	100	100	100
2018-10-15 06:00:00	2018-10-15 06:00:00	100	100	100	100	100	100	100
2018-10-15 07:00:00	2018-10-15 07:00:00	100	100	100	100	100	100	100
2018-10-15 08:00:00	2018-10-15 08:00:00	100	100	100	100	100	100	100
2018-10-15 09:00:00	2018-10-15 09:00:00	100	100	100	100	100	100	100
2018-10-15 10:00:00	2018-10-15 10:00:00	100	100	100	100	100	100	100
2018-10-15 11:00:00	2018-10-15 11:00:00	100	100	100	100	100	100	100
2018-10-15 12:00:00	2018-10-15 12:00:00	100	100	100	100	100	100	100
2018-10-15 13:00:00	2018-10-15 13:00:00	100	100	100	100	100	100	100
2018-10-15 14:00:00	2018-10-15 14:00:00	100	100	100	100	100	100	100
2018-10-15 15:00:00	2018-10-15 15:00:00	100	100	100	100	100	100	100
2018-10-15 16:00:00	2018-10-15 16:00:00	100	100	100	100	100	100	100
2018-10-15 17:00:00	2018-10-15 17:00:00	100	100	100	100	100	100	100
2018-10-15 18:00:00	2018-10-15 18:00:00	100	100	100	100	100	100	100
2018-10-15 19:00:00	2018-10-15 19:00:00	100	100	100	100	100	100	100
2018-10-15 20:00:00	2018-10-15 20:00:00	100	100	100	100	100	100	100
2018-10-15 21:00:00	2018-10-15 21:00:00	100	100	100	100	100	100	100
2018-10-15 22:00:00	2018-10-15 22:00:00	100	100	100	100	100	100	100
2018-10-15 23:00:00	2018-10-15 23:00:00	100	100	100	100	100	100	100
2018-10-16	2018-10-16	100	100	100	100	100	100	100
2018-10-16 01:00:00	2018-10-16 01:00:00	100	100	100	100	100	100	100
2018-10-16 02:00:00	2018-10-16 02:00:00	100	100	100	100	100	100	100
2018-10-16 03:00:00	2018-10-16 03:00:00	100	100	100	100	100	100	100
2018-10-16 04:00:00	2018-10-16 04:00:00	100	100	100	100	100	100	100
2018-10-16 05:00:00	2018-10-16 05:00:00	100	100	100	100	100	100	100
2018-10-16 06:00:00	2018-10-16 06:00:00	100	100	100	100	100	100	100
2018-10-16 07:00:00	2018-10-16 07:00:00	100	100	100	100	100	100	100
2018-10-16 08:00:00	2018-10-16 08:00:00	100	100	100	100	100	100	100
2018-10-16 09:00:00	2018-10-16 09:00:00	100	100	100	100	100	100	100
2018-10-16 10:00:00	2018-10-16 10:00:00	100	100	100	100	100	100	100
2018-10-16 11:00:00	2018-10-16 11:00:00	100	100	100	100	100	100	100
2018-10-16 12:00:00	2018-10-16 12:00:00	100	100	100	100	100	100	100
2018-10-16 13:00:00	2018-10-16 13:00:00	100	100	100	100	100	100	100
2018-10-16 14:00:00	2018-10-16 14:00:00	100	100	100	100	100	100	100
2018-10-16 15:00:00	2018-10-16 15:00:00	100	100	100	100	100	100	100
2018-10-16 16:00:00	2018-10-16 16:00:00	100	100	100	100	100	100	100
2018-10-16 17:00:00	2018-10-16 17:00:00	100	100	100	100	100	100	100
2018-10-16 18:00:00	2018-10-16 18:00:00	100	100	100	100	100	100	100
2018-10-16 19:00:00	2018-10-16 19:00:00	100	100	100	100	100	100	100
2018-10-16 20:00:00	2018-10-16 20:00:00	100	100	100	100	100	100	100
2018-10-16 21:00:00	2018-10-16 21:00:00	100	100	100	100	100	100	100
2018-10-16 22:00:00	2018-10-16 22:00:00	100	100	100	100	100	100	100
2018-10-16 23:00:00	2018-10-16 23:00:00	100	100	100	100	100	100	100
2018-10-17	2018-10-17	100	100	100	100	100	100	100
2018-10-17 01:00:00	2018-10-17 01:00:00	100	100	100	100	100	100	100
2018-10-17 02:00:00	2018-10-17 02:00:00	100	100	100	100	100	100	100
2018-10-17 03:00:00	2018-10-17 03:00:00	100	100	100	100	100	100	100
2018-10-17 04:00:00	2018-10-17 04:00:00	100	100	100	100	100	100	100
2018-10-17 05:00:00	2018-10-17 05:00:00	100	100	100	100	100	100	100
2018-10-17 06:00:00	2018-10-17 06:00:00	100	100	100	100	100	100	100
2018-10-17 07:00:00	2018-10-17 07:00:00	100	100	100	100	100	100	100
2018-10-17 08:00:00	2018-10-17 08:00:00	100	100	100	100	100	100	100
2018-10-17 09:00:00	2018-10-17 09:00:00	100	100	100	100	100	100	100
2018-10-17 10:00:00	2018-10-17 10:00:00	100	100	100	100	100	100	100
2018-10-17 11:00:00	2018-10-17 11:00:00	100	100	100	100	100	100	100
2018-10-17 12:00:00	2018-10-17 12:00:00	100	100	100	100	100	100	100
2018-10-17 13:00:00	2018-10-17 13:00:00	100	100	100	100	100	100	100
2018-10-17 14:00:00	2018-10-17 14:00:00	100	100	100	100	100	100	100
2018-10-17 15:00:00	2018-10-17 15:00:00	100	100	100	100	100	100	100
2018-10-17 16:00:00	2018-10-17 16:00:00	100	100	100	100	100	100	100
2018-10-17 17:00:00	2018-10-17 17:00:00	100	100	100	100	100	100	100
2018-10-17 18:00:00	2018-10-17 18:00:00	100	100	100	100	100	100	100
2018-10-17 19:00:00	2018-10-17 19:00:00	100	100	100	100	100	100	100
2018-10-17 20:00:00	2018-10-17 20:00:00	100	100	100	100	100	100	100
2018-10-17 21:00:00	2018-10-17 21:00:00	100	100	100	100	100	100	100
2018-10-17 22:00:00	2018-10-17 22:00:00	100	100	100	100	100	100	100
2018-10-17 23:00:00	2018-10-17 23:00:00	100	100	100	100	100	100	100
2018-10-18	2018-10-18	100	100	100	100	100	100	100
2018-10-18 01:00:00	2018-10-18 01:00:00	100	100	100	100	100	100	100
2018-10-18 02:00:00	2018-10-18 02:00:00	100	100	100	100	100	100	100
2018-10-18 03:00:00	2018-10-18 03:00:00	100	100	100	100	100	100	100
2018-10-18 04:00:00	2018-10-18 04:00:00	100	100	100	100	100	100	100
2018-10-18 05:00:00	2018-10-18 05:00:00	100	100	100	100	100	100	100
2018-10-18 06:00:00	2018-10-18 06:00:00	100	100	100	100	100	100	100
2018-10-18 07:00:00	2018-10-18 07:00:00	100	100	100	100	100	100	100
2018-10-18 08:00:00	2018-10-18 08:00:00	100	100	100	100	100	100	100
2018-10-18 09:00:00	2018-10-18 09:00:00	100	100	100	100	100	100	100
2018-10-18 10:00:00	2018-10-18 10:00:00	100	100	100	100	100	100	100
2018-10-18 11:00:00	2018-10-18 11:00:00	100	100	100	100	100	100	100
2018-10-18 12:00:00	2018-10-18 12:00:00	100	100	100	100	100	100	100
2018-10-18 13:00:00	2018-10-18 13:00:00	100	100	100	100	100	100	100
2018-10-18 14:00:00	2018-10-18 14:00:00	100	100	100	100	100	100	100
2018-10-18 15:00:00	2018-10-18 15:00:00	100	100	100	100	100	100	100
2018-10-18 16:00:00	2018-10-18 16:00:00	100	100	100	100	100	100	100
2018-10-18 17:00:00	2018-10-18 17:00:00	100	100	100	100	100	100	100
2018-10-18 18:00:00	2018-10-18 18:00:00	100	100	100	100	100	100	100
2018-10-18 19:00:00	2018-10-18 19:00:00	100	100	100	100	100	100	100
2018-10-18 20:00:00	2018-10-18 20:00:00	100	100	100	100	100	100	100
2018-10-18 21:00:00	2018-10-18 21:00:00	100	100	100	100	100	100	100
2018-10-18 22:00:00	2018-10-18 22:00:00	100	100	100	100	100	100	100
2018-10-18 23:00:00	2018-10-18 23:00:00	100	100	100	100	100	100	100
2018-10-19	2018-10-19	100	100	100	100	100	100	100
2018-10-19 01:00:00	2018-10-19 01:00:00	100	100	100	100	100	100	100
2018-10-19 02:00:00	2018-10-19 02:00:00	100	100	100	100	100	100	100
2018-10-19 03:00:00	2018-10-19 03:00:00	100	100	100	100	100	100	100
2018-10-19 04:00:00	2018-10-19 04:00:00	100	100	100	100	100	100	100
2018-10-19 05:00:00	2018-10-19 05:00:00	100	100	100	100	100	100	100
2018-10-19 06:00:00	2018-10-19 06:00:00	100	100	100	100	100	100	100
2018-10-19 07:00:00	2018-10-19 07:00:00	100	100	100	100	100	100	100
2018-10-19 08:00:00	2018-10-19 08:00:00	100	100	100	100	100	100	100
2018-10-19 09:00:00	2018-10-19 09:00:00	100	100	100	100	100	100	100
2018-10-19 10:00:00	2018-10-19 10:00:00	100	100	100	100	100	100	100
2018-10-19 11:00:00	2018-10-19 11:00:00	100	100	100	100	100	100	100
2018-10-19 12:00:00	2018-10-19 12:00:00	100	100	100	100	100	100	100
2018-10-19 13:00:00	2018-10-19 13:00:00	100	100	100	100	100	100	100
2018-10-19 14:00:00	2018-10-19 14:00:00	100	100	100	100	100	100	100
2018-10-19 15:00:00	2018-10-19 15:00:00	100	100	100	100	100	100	100
2018-10-19 16:00:00	2018-10-19 16:00:00	100	100	100	100	100	100	100
2018-10-19 17:00:00	2018-10-19 17:00:00	100	100	100	100	100	100	100
2018-10-19 18:00:00	2018-10-19 18:00:00	100	100	100	100	100	100	100
2018-10-19 19:00:00	2018-10-19 19:00:00	100	100	100	100	100	100	100
2018-10-19 20:00:00	2018-10-19 20:00:00	100	100	100	100	100	100	100
2018-10-19 21:00:00	2018-10-19 21:00:00	100	100	100	100	100	100	100
2018-10-19 22:00:00	2018-10-19 22:00:00	100	100	100	100	100	100	100
2018-10-19 23:00:00	2018-10-19 23:00:00	100	100	100	100	100	100	100
2018-10-20	2018-10-20	100	100	100	100	100	100	100
2018-10-20 01:00:00	2018-10-20 01:00:00	100	100	100	100	100	100	100
2018-10-20 02:00:00	2018-10-20 02:00:00	100	100	100	100	100	100	100
2018-10-20 03:00:00	2018-10-20 03:00:00	100	100	100	100	100	100	100
2018-10-20 04:00:00	2018-10-20 04:00:00	100	100	100	100	100	100	100
2018-10-20 05:00:00	2018-10-20 05:00:00	100	100	100	100	100	100	100
2018-10-20 06:00:00	2018-10-20 06:00:00	100	100	100	100	100	100	100
2018-10-20 07:00:00	2018-10-20 07:00:00	100	100	100	100	100	100	100
2018-10-20 08:00:00	2018-10-20 08:00:00	100	100	100	100	100	100	99.788
2018-10-20 09:00:00	2018-10-20 09:00:00	100	100	100	100	100	100	100
2018-10-20 10:00:00	2018-10-20 10:00:00	100	100	100	100	100	100	100
2018-10-20 11:00:00	2018-10-20 11:00:00	100	100	100	100	100	100	100
2018-10-20 12:00:00	2018-10-20 12:00:00	100	100	100	100	100	100	100
2018-10-20 13:00:00	2018-10-20 13:00:00	100	100	100	100	100	100	100
2018-10-20 14:00:00	2018-10-20 14:00:00	100	100	100	100	100	100	100
2018-10-20 15:00:00	2018-10-20 15:00:00	100	100	100	100	100	100	100
2018-10-20 16:00:00	2018-10-20 16:00:00	100	100	100	100	100	100	99.63
2018-10-20 17:00:00	2018-10-20 17:00:00	100	100	100	100	100	100	100
2018-10-20 18:00:00	2018-10-20 18:00:00	100	100	100	100	100	100	100
2018-10-20 19:00:00	2018-10-20 19:00:00	100	100	100	100	100	100	99.881
2018-10-20 20:00:00	2018-10-20 20:00:00	100	100	100	100	100	100	99.564
2018-10-20 21:00:00	2018-10-20 21:00:00	100	100	100	100	100	100	99.01
2018-10-20 22:00:00	2018-10-20 22:00:00	100	100	100	100	100	100	98.309
2018-10-20 23:00:00	2018-10-20 23:00:00	100	100	100	100	100	100	97.759
2018-10-21	2018-10-21	100	100	100	100	100	100	98.734
2018-10-21 01:00:00	2018-10-21 01:00:00	100	100	100	100	100	100	96.742
2018-10-21 02:00:00	2018-10-21 02:00:00	100	100	100	100	100	100	96.448
2018-10-21 03:00:00	2018-10-21 03:00:00	100	100	100	100	100	100	96.543
2018-10-21 04:00:00	2018-10-21 04:00:00	100	100	100	100	100	100	96.057
2018-10-21 05:00:00	2018-10-21 05:00:00	100	100	100	100	100	100	94.431
2018-10-21 06:00:00	2018-10-21 06:00:00	100	100	100	100	100	100	94.08
2018-10-21 07:00:00	2018-10-21 07:00:00	100	100	100	100	100	100	94.532
2018-10-21 08:00:00	2018-10-21 08:00:00	100	100	100	100	100	100	95.785
2018-10-21 09:00:00	2018-10-21 09:00:00	100	100	100	100	100	100	97.908
2018-10-21 10:00:00	2018-10-21 10:00:00	100	100	100	100	100	100	98.404
2018-10-21 11:00:00	2018-10-21 11:00:00	100	100	100	100	100	100	99.606
2018-10-21 12:00:00	2018-10-21 12:00:00	100	100	100	100	100	100	99.75
2018-10-21 13:00:00	2018-10-21 13:00:00	100	100	100	100	100	100	99.75
2018-10-21 14:00:00	2018-10-21 14:00:00	100	100	100	100	100	100	99.651
2018-10-21 15:00:00	2018-10-21 15:00:00	100	100	100	100	100	100	99.967
2018-10-21 16:00:00	2018-10-21 16:00:00	100	100	100	100	100	100	100
2018-10-21 17:00:00	2018-10-21 17:00:00	100	100	100	100	100	100	100
2018-10-21 18:00:00	2018-10-21 18:00:00	100	100	100	100	100	100	100
2018-10-21 19:00:00	2018-10-21 19:00:00	100	100	100	100	100	100	100
2018-10-21 20:00:00	2018-10-21 20:00:00	100	100	100	100	100	100	100
2018-10-21 21:00:00	2018-10-21 21:00:00	100	100	100	100	100	100	99.816
2018-10-21 22:00:00	2018-10-21 22:00:00	100	100	100	100	100	100	97.455
2018-10-21 23:00:00	2018-10-21 23:00:00	100	100	100	100	100	100	95.942
2018-10-22	2018-10-22	100	100	100	100	100	100	95.816
2018-10-22 01:00:00	2018-10-22 01:00:00	100	100	100	100	100	100	96.505
2018-10-22 02:00:00	2018-10-22 02:00:00	100	100	100	100	100	100	95.261
2018-10-22 03:00:00	2018-10-22 03:00:00	100	100	100	100	100	100	95.142
2018-10-22 04:00:00	2018-10-22 04:00:00	100	100	100	100	100	100	95.41
2018-10-22 05:00:00	2018-10-22 05:00:00	100	100	100	100	100	100	94.484
2018-10-22 06:00:00	2018-10-22 06:00:00	100	100	100	100	100	100	94.774
2018-10-22 07:00:00	2018-10-22 07:00:00	100	100	100	100	100	100	95.946
2018-10-22 08:00:00	2018-10-22 08:00:00	100	100	100	100	100	100	96.973
2018-10-22 09:00:00	2018-10-22 09:00:00	100	100	100	100	100	100	98.154
2018-10-22 10:00:00	2018-10-22 10:00:00	100	100	100	100	100	100	98.775
2018-10-22 11:00:00	2018-10-22 11:00:00	100	100	100	100	100	100	98.855
2018-10-22 12:00:00	2018-10-22 12:00:00	100	100	100	100	100	100	98.861
2018-10-22 13:00:00	2018-10-22 13:00:00	100	100	100	100	100	100	99
2018-10-22 14:00:00	2018-10-22 14:00:00	100	100	100	100	100	100	99.29
2018-10-22 15:00:00	2018-10-22 15:00:00	100	100	100	100	100	100	99.132
2018-10-22 16:00:00	2018-10-22 16:00:00	100	100	100	100	100	100	99.474
2018-10-22 17:00:00	2018-10-22 17:00:00	100	100	100	100	100	100	99.132
2018-10-22 18:00:00	2018-10-22 18:00:00	100	100	100	100	100	100	99.29
2018-10-22 19:00:00	2018-10-22 19:00:00	100	100	100	100	100	100	98.861
2018-10-22 20:00:00	2018-10-22 20:00:00	100	100	100	100	100	100	98.861
2018-10-22 21:00:00	2018-10-22 21:00:00	100	100	100	100	100	100	98.438
2018-10-22 22:00:00	2018-10-22 22:00:00	100	100	100	100	100	100	98.855
2018-10-22 23:00:00	2018-10-22 23:00:00	100	100	100	100	100	100	94.571
2018-10-23	2018-10-23	100	100	100	100	100	100	93.381
2018-10-23 01:00:00	2018-10-23 01:00:00	100	100	100	100	100	100	91.233
2018-10-23 02:00:00	2018-10-23 02:00:00	100	100	100	100	100	100	91.297
2018-10-23 03:00:00	2018-10-23 03:00:00	100	100	100	100	100	100	91.791
2018-10-23 04:00:00	2018-10-23 04:00:00	100	100	100	100	100	100	90.732
2018-10-23 05:00:00	2018-10-23 05:00:00	100	100	100	100	100	100	89.34
2018-10-23 06:00:00	2018-10-23 06:00:00	100	100	100	100	100	100	89.695
2018-10-23 07:00:00	2018-10-23 07:00:00	100	100	100	100	100	100	89.805
2018-10-23 08:00:00	2018-10-23 08:00:00	100	100	100	100	100	100	92.347
2018-10-23 09:00:00	2018-10-23 09:00:00	100	100	100	100	100	100	95.787
2018-10-23 10:00:00	2018-10-23 10:00:00	100	100	100	100	100	100	97.396
2018-10-23 11:00:00	2018-10-23 11:00:00	100	100	100	100	100	100	97.919
2018-10-23 12:00:00	2018-10-23 12:00:00	100	100	100	100	100	100	98.428
2018-10-23 13:00:00	2018-10-23 13:00:00	100	100	100	100	100	100	98.672
2018-10-23 14:00:00	2018-10-23 14:00:00	100	100	100	100	100	100	98.922
2018-10-23 15:00:00	2018-10-23 15:00:00	100	100	100	100	100	100	99.087
2018-10-23 16:00:00	2018-10-23 16:00:00	100	100	100	100	100	100	99.12
2018-10-23 17:00:00	2018-10-23 17:00:00	100	100	100	100	100	100	99.331
2018-10-23 18:00:00	2018-10-23 18:00:00	100	100	100	100	100	100	99.489
2018-10-23 19:00:00	2018-10-23 19:00:00	100	100	100	100	100	100	99.627
2018-10-23 20:00:00	2018-10-23 20:00:00	100	100	100	100	100	100	99.837
2018-10-23 21:00:00	2018-10-23 21:00:00	100	100	100	100	100	100	99.765
2018-10-23 22:00:00	2018-10-23 22:00:00	100	100	100	100	100	100	100
2018-10-23 23:00:00	2018-10-23 23:00:00	100	100	100	100	100	100	100
2018-10-24	2018-10-24	100	100	100	100	100	100	99.876
2018-10-24 01:00:00	2018-10-24 01:00:00	100	100	100	100	100	100	99.607
2018-10-24 02:00:00	2018-10-24 02:00:00	100	100	100	100	100	100	99.311
2018-10-24 03:00:00	2018-10-24 03:00:00	100	100	100	100	100	100	98.566
2018-10-24 04:00:00	2018-10-24 04:00:00	100	100	100	100	100	100	98.791
2018-10-24 05:00:00	2018-10-24 05:00:00	100	100	100	100	100	100	98.097
2018-10-24 06:00:00	2018-10-24 06:00:00	100	100	100	100	100	100	95.984
2018-10-24 07:00:00	2018-10-24 07:00:00	100	100	100	100	100	100	95.056
2018-10-24 08:00:00	2018-10-24 08:00:00	100	100	100	100	100	100	96.738
2018-10-24 09:00:00	2018-10-24 09:00:00	100	100	100	100	100	100	98.942
2018-10-24 10:00:00	2018-10-24 10:00:00	100	100	100	100	100	100	99.225
2018-10-24 11:00:00	2018-10-24 11:00:00	100	100	100	100	100	100	99.364
2018-10-24 12:00:00	2018-10-24 12:00:00	100	100	100	100	100	100	99.548
2018-10-24 13:00:00	2018-10-24 13:00:00	100	100	100	100	100	100	99.719
2018-10-24 14:00:00	2018-10-24 14:00:00	100	100	100	100	100	100	99.725
2018-10-24 15:00:00	2018-10-24 15:00:00	100	100	100	100	100	100	99.988
2018-10-24 16:00:00	2018-10-24 16:00:00	100	100	100	100	100	100	100
2018-10-24 17:00:00	2018-10-24 17:00:00	100	100	100	100	100	100	100
2018-10-24 18:00:00	2018-10-24 18:00:00	100	100	100	100	100	100	100
2018-10-24 19:00:00	2018-10-24 19:00:00	100	100	100	100	100	100	100
2018-10-24 20:00:00	2018-10-24 20:00:00	100	100	100	100	100	100	100
2018-10-24 21:00:00	2018-10-24 21:00:00	100	100	100	100	100	100	100
2018-10-24 22:00:00	2018-10-24 22:00:00	100	100	100	100	100	100	100
2018-10-24 23:00:00	2018-10-24 23:00:00	100	100	100	100	100	100	100
2018-10-25	2018-10-25	100	100	100	100	100	100	100
2018-10-25 01:00:00	2018-10-25 01:00:00	100	100	100	100	100	100	100
2018-10-25 02:00:00	2018-10-25 02:00:00	100	100	100	100	100	100	100
2018-10-25 03:00:00	2018-10-25 03:00:00	100	100	100	100	100	100	100
2018-10-25 04:00:00	2018-10-25 04:00:00	100	100	100	100	100	100	100
2018-10-25 05:00:00	2018-10-25 05:00:00	100	100	100	100	100	100	100
2018-10-25 06:00:00	2018-10-25 06:00:00	100	100	100	100	100	100	100
2018-10-25 07:00:00	2018-10-25 07:00:00	100	100	100	100	100	100	100
2018-10-25 08:00:00	2018-10-25 08:00:00	100	100	100	100	100	100	100
2018-10-25 09:00:00	2018-10-25 09:00:00	100	100	100	100	100	100	100
2018-10-25 10:00:00	2018-10-25 10:00:00	100	100	100	100	100	100	100
2018-10-25 11:00:00	2018-10-25 11:00:00	100	100	100	100	100	100	100
2018-10-25 12:00:00	2018-10-25 12:00:00	100	100	100	100	100	100	100
2018-10-25 13:00:00	2018-10-25 13:00:00	100	100	100	100	100	100	100
2018-10-25 14:00:00	2018-10-25 14:00:00	100	100	100	100	100	100	100
2018-10-25 15:00:00	2018-10-25 15:00:00	100	100	100	100	100	100	100
2018-10-25 16:00:00	2018-10-25 16:00:00	100	100	100	100	100	100	100
2018-10-25 17:00:00	2018-10-25 17:00:00	100	100	100	100	100	100	100
2018-10-25 18:00:00	2018-10-25 18:00:00	100	100	100	100	100	100	100
2018-10-25 19:00:00	2018-10-25 19:00:00	100	100	100	100	100	100	100
2018-10-25 20:00:00	2018-10-25 20:00:00	100	100	100	100	100	100	100
2018-10-25 21:00:00	2018-10-25 21:00:00	100	100	100	100	100	100	100
2018-10-25 22:00:00	2018-10-25 22:00:00	100	100	100	100	100	100	100
2018-10-25 23:00:00	2018-10-25 23:00:00	100	100	100	100	100	100	100
2018-10-26	2018-10-26	100	100	100	100	100	100	100
2018-10-26 01:00:00	2018-10-26 01:00:00	100	100	100	100	100	100	100
2018-10-26 02:00:00	2018-10-26 02:00:00	100	100	100	100	100	100	100
2018-10-26 03:00:00	2018-10-26 03:00:00	100	100	100	100	100	100	100
2018-10-26 04:00:00	2018-10-26 04:00:00	100	100	100	100	100	100	100
2018-10-26 05:00:00	2018-10-26 05:00:00	100	100	100	100	100	100	100
2018-10-26 06:00:00	2018-10-26 06:00:00	100	100	100	100	100	100	100
2018-10-26 07:00:00	2018-10-26 07:00:00	100	100	100	100	100	100	100
2018-10-26 08:00:00	2018-10-26 08:00:00	100	100	100	100	100	100	100
2018-10-26 09:00:00	2018-10-26 09:00:00	100	100	100	100	100	100	100
2018-10-26 10:00:00	2018-10-26 10:00:00	100	100	100	100	100	100	100
2018-10-26 11:00:00	2018-10-26 11:00:00	100	100	100	100	100	100	100
2018-10-26 12:00:00	2018-10-26 12:00:00	100	100	100	100	100	100	100
2018-10-26 13:00:00	2018-10-26 13:00:00	100	100	100	100	100	100	100
2018-10-26 14:00:00	2018-10-26 14:00:00	100	100	100	100	100	100	100
2018-10-26 15:00:00	2018-10-26 15:00:00	100	100	100	100	100	100	100
2018-10-26 16:00:00	2018-10-26 16:00:00	100	100	100	100	100	100	100
2018-10-26 17:00:00	2018-10-26 17:00:00	100	100	100	100	100	100	100
2018-10-26 18:00:00	2018-10-26 18:00:00	100	100	100	100	100	100	100
2018-10-26 19:00:00	2018-10-26 19:00:00	100	100	100	100	100	100	100
2018-10-26 20:00:00	2018-10-26 20:00:00	100	100	100	100	100	100	100
2018-10-26 21:00:00	2018-10-26 21:00:00	100	100	100	100	100	100	100
2018-10-26 22:00:00	2018-10-26 22:00:00	100	100	100	100	100	100	100
2018-10-26 23:00:00	2018-10-26 23:00:00	100	100	100	100	100	100	100
2018-10-27	2018-10-27	100	100	100	100	100	100	100
2018-10-27 01:00:00	2018-10-27 01:00:00	100	100	100	100	100	100	100
2018-10-27 02:00:00	2018-10-27 02:00:00	100	100	100	100	100	100	100
2018-10-27 03:00:00	2018-10-27 03:00:00	100	100	100	100	100	100	100
2018-10-27 04:00:00	2018-10-27 04:00:00	100	100	100	100	100	100	100
2018-10-27 05:00:00	2018-10-27 05:00:00	100	100	100	100	100	100	100
2018-10-27 06:00:00	2018-10-27 06:00:00	100	100	100	100	100	100	100
2018-10-27 07:00:00	2018-10-27 07:00:00	100	100	100	100	100	100	100
2018-10-27 08:00:00	2018-10-27 08:00:00	100	100	100	100	100	100	100
2018-10-27 09:00:00	2018-10-27 09:00:00	100	100	100	100	100	100	100
2018-10-27 10:00:00	2018-10-27 10:00:00	100	100	100	100	100	100	100
2018-10-27 11:00:00	2018-10-27 11:00:00	100	100	100	100	100	100	100
2018-10-27 12:00:00	2018-10-27 12:00:00	100	100	100	100	100	100	100
2018-10-27 13:00:00	2018-10-27 13:00:00	100	100	100	100	100	100	100
2018-10-27 14:00:00	2018-10-27 14:00:00	100	100	100	100	100	100	100
2018-10-27 15:00:00	2018-10-27 15:00:00	100	100	100	100	100	100	100
2018-10-27 16:00:00	2018-10-27 16:00:00	100	100	100	100	100	100	100
2018-10-27 17:00:00	2018-10-27 17:00:00	100	100	100	100	100	100	100
2018-10-27 18:00:00	2018-10-27 18:00:00	100	100	100	100	100	100	100
2018-10-27 19:00:00	2018-10-27 19:00:00	100	100	100	100	100	100	100
2018-10-27 20:00:00	2018-10-27 20:00:00	100	100	100	100	100	100	100
2018-10-27 21:00:00	2018-10-27 21:00:00	100	100	100	100	100	100	100
2018-10-27 22:00:00	2018-10-27 22:00:00	100	100	100	100	100	100	100
2018-10-27 23:00:00	2018-10-27 23:00:00	100	100	100	100	100	100	100
2018-10-28	2018-10-28	100	100	100	100	100	100	100
2018-10-28 01:00:00	2018-10-28 01:00:00	100	100	100	100	100	100	100
2018-10-28 02:00:00	2018-10-28 02:00:00	100	100	100	100	100	100	100
2018-10-28 03:00:00	2018-10-28 03:00:00	100	100	100	100	100	100	100
2018-10-28 04:00:00	2018-10-28 04:00:00	100	100	100	100	100	100	100
2018-10-28 05:00:00	2018-10-28 05:00:00	100	100	100	100	100	100	100
2018-10-28 06:00:00	2018-10-28 06:00:00	100	100	100	100	100	100	100
2018-10-28 07:00:00	2018-10-28 07:00:00	100	100	100	100	100	100	100
2018-10-28 08:00:00	2018-10-28 08:00:00	100	100	100	100	100	100	100
2018-10-28 09:00:00	2018-10-28 09:00:00	100	100	100	100	100	100	100
2018-10-28 10:00:00	2018-10-28 10:00:00	100	100	100	100	100	100	100
2018-10-28 11:00:00	2018-10-28 11:00:00	100	100	100	100	100	100	100
2018-10-28 12:00:00	2018-10-28 12:00:00	100	100	100	100	100	100	100
2018-10-28 13:00:00	2018-10-28 13:00:00	100	100	100	100	100	100	100
2018-10-28 14:00:00	2018-10-28 14:00:00	100	100	100	100	100	100	100
2018-10-28 15:00:00	2018-10-28 15:00:00	100	100	100	100	100	100	100
2018-10-28 16:00:00	2018-10-28 16:00:00	100	100	100	100	100	100	100
2018-10-28 17:00:00	2018-10-28 17:00:00	100	100	100	100	100	100	100
2018-10-28 18:00:00	2018-10-28 18:00:00	100	100	100	100	100	100	100
2018-10-28 19:00:00	2018-10-28 19:00:00	100	100	100	100	100	100	100
2018-10-28 20:00:00	2018-10-28 20:00:00	100	100	100	100	100	100	100
2018-10-28 21:00:00	2018-10-28 21:00:00	100	100	100	100	100	100	100
2018-10-28 22:00:00	2018-10-28 22:00:00	100	100	100	100	100	100	100
2018-10-28 23:00:00	2018-10-28 23:00:00	100	100	100	100	100	100	100
2018-10-29	2018-10-29	100	100	100	100	100	100	100
2018-10-29 01:00:00	2018-10-29 01:00:00	100	100	100	100	100	100	100
2018-10-29 02:00:00	2018-10-29 02:00:00	100	100	100	100	100	100	100
2018-10-29 03:00:00	2018-10-29 03:00:00	100	100	100	100	100	100	100
2018-10-29 04:00:00	2018-10-29 04:00:00	100	100	100	100	100	100	100
2018-10-29 05:00:00	2018-10-29 05:00:00	100	100	100	100	100	100	100
2018-10-29 06:00:00	2018-10-29 06:00:00	100	100	100	100	100	100	100
2018-10-29 07:00:00	2018-10-29 07:00:00	100	100	100	100	100	100	100
2018-10-29 08:00:00	2018-10-29 08:00:00	100	100	100	100	100	100	100
2018-10-29 09:00:00	2018-10-29 09:00:00	100	100	100	100	100	100	100
2018-10-29 10:00:00	2018-10-29 10:00:00	100	100	100	100	100	100	100
2018-10-29 11:00:00	2018-10-29 11:00:00	100	100	100	100	100	100	100
2018-10-29 12:00:00	2018-10-29 12:00:00	100	100	100	100	100	100	100
2018-10-29 13:00:00	2018-10-29 13:00:00	100	100	100	100	100	100	100
2018-10-29 14:00:00	2018-10-29 14:00:00	100	100	100	100	100	100	100
2018-10-29 15:00:00	2018-10-29 15:00:00	100	100	100	100	100	100	100
2018-10-29 16:00:00	2018-10-29 16:00:00	100	100	100	100	100	100	100
2018-10-29 17:00:00	2018-10-29 17:00:00	100	100	100	100	100	100	100
2018-10-29 18:00:00	2018-10-29 18:00:00	100	100	100	100	100	100	100
2018-10-29 19:00:00	2018-10-29 19:00:00	100	100	100	100	100	100	100
2018-10-29 20:00:00	2018-10-29 20:00:00	100	100	100	100	100	100	100
2018-10-29 21:00:00	2018-10-29 21:00:00	100	100	100	100	100	100	100
2018-10-29 22:00:00	2018-10-29 22:00:00	100	100	100	100	100	100	100
2018-10-29 23:00:00	2018-10-29 23:00:00	100	100	100	100	100	100	100
2018-10-30	2018-10-30	100	100	100	100	100	100	100
2018-10-30 01:00:00	2018-10-30 01:00:00	100	100	100	100	100	100	100
2018-10-30 02:00:00	2018-10-30 02:00:00	100	100	100	100	100	100	100
2018-10-30 03:00:00	2018-10-30 03:00:00	100	100	100	100	100	100	100
2018-10-30 04:00:00	2018-10-30 04:00:00	100	100	100	100	100	100	100
2018-10-30 05:00:00	2018-10-30 05:00:00	100	100	100	100	100	100	100
2018-10-30 06:00:00	2018-10-30 06:00:00	100	100	100	100	100	100	100
2018-10-30 07:00:00	2018-10-30 07:00:00	100	100	100	100	100	100	100
2018-10-30 08:00:00	2018-10-30 08:00:00	100	100	100	100	100	100	100
2018-10-30 09:00:00	2018-10-30 09:00:00	100	100	100	100	100	100	100
2018-10-30 10:00:00	2018-10-30 10:00:00	100	100	100	100	100	100	100
2018-10-30 11:00:00	2018-10-30 11:00:00	100	100	100	100	100	100	100
2018-10-30 12:00:00	2018-10-30 12:00:00	100	100	100	100	100	100	100
2018-10-30 13:00:00	2018-10-30 13:00:00	100	100	100	100	100	100	100
2018-10-30 14:00:00	2018-10-30 14:00:00	100	100	100	100	100	100	100
2018-10-30 15:00:00	2018-10-30 15:00:00	100	100	100	100	100	100	100
2018-10-30 16:00:00	2018-10-30 16:00:00	100	100	100	100	100	100	100
2018-10-30 17:00:00	2018-10-30 17:00:00	100	100	100	100	100	100	100
2018-10-30 18:00:00	2018-10-30 18:00:00	100	100	100	100	100	100	100
2018-10-30 19:00:00	2018-10-30 19:00:00	100	100	100	100	100	100	100
2018-10-30 20:00:00	2018-10-30 20:00:00	100	100	100	100	100	100	100
2018-10-30 21:00:00	2018-10-30 21:00:00	100	100	100	100	100	100	100
2018-10-30 22:00:00	2018-10-30 22:00:00	100	100	100	100	100	100	100
2018-10-30 23:00:00	2018-10-30 23:00:00	100	100	100	100	100	100	100
2018-10-31	2018-10-31	100	100	100	100	100	100	100
2018-10-31 01:00:00	2018-10-31 01:00:00	100	100	100	100	100	100	100
2018-10-31 02:00:00	2018-10-31 02:00:00	100	100	100	100	100	100	100
2018-10-31 03:00:00	2018-10-31 03:00:00	100	100	100	100	100	100	100
2018-10-31 04:00:00	2018-10-31 04:00:00	100	100	100	100	100	100	100
2018-10-31 05:00:00	2018-10-31 05:00:00	100	100	100	100	100	100	100
2018-10-31 06:00:00	2018-10-31 06:00:00	100	100	100	100	100	100	100
2018-10-31 07:00:00	2018-10-31 07:00:00	100	100	100	100	100	100	100
2018-10-31 08:00:00	2018-10-31 08:00:00	100	100	100	100	100	100	100
2018-10-31 09:00:00	2018-10-31 09:00:00	100	100	100	100	100	100	100
2018-10-31 10:00:00	2018-10-31 10:00:00	100	100	100	100	100	100	100
2018-10-31 11:00:00	2018-10-31 11:00:00	100	100	100	100	100	100	100
2018-10-31 12:00:00	2018-10-31 12:00:00	100	100	100	100	100	100	100
2018-10-31 13:00:00	2018-10-31 13:00:00	100	100	100	100	100	100	100
2018-10-31 14:00:00	2018-10-31 14:00:00	100	100	100	100	100	100	100
2018-10-31 15:00:00	2018-10-31 15:00:00	100	100	100	100	100	100	100
2018-10-31 16:00:00	2018-10-31 16:00:00	100	100	100	100	100	100	100
2018-10-31 17:00:00	2018-10-31 17:00:00	100	100	100	100	100	100	100
2018-10-31 18:00:00	2018-10-31 18:00:00	100	100	100	100	100	100	100
2018-10-31 19:00:00	2018-10-31 19:00:00	100	100	100	100	100	100	100
2018-10-31 20:00:00	2018-10-31 20:00:00	100	100	100	100	100	100	100
2018-10-31 21:00:00	2018-10-31 21:00:00	100	100	100	100	100	100	100
2018-10-31 22:00:00	2018-10-31 22:00:00	100	100	100	100	100	100	100
2018-10-31 23:00:00	2018-10-31 23:00:00	100	100	100	100	100	100	100
2018-11-01	2018-11-01	100	100	100	100	100	100	100
2018-11-01 01:00:00	2018-11-01 01:00:00	100	100	100	100	100	100	100
2018-11-01 02:00:00	2018-11-01 02:00:00	100	100	100	100	100	100	100
2018-11-01 03:00:00	2018-11-01 03:00:00	100	100	100	100	100	100	100
2018-11-01 04:00:00	2018-11-01 04:00:00	100	100	100	100	100	100	100
2018-11-01 05:00:00	2018-11-01 05:00:00	100	100	100	100	100	100	100
2018-11-01 06:00:00	2018-11-01 06:00:00	100	100	100	100	100	100	100
2018-11-01 07:00:00	2018-11-01 07:00:00	100	100	100	100	100	100	100
2018-11-01 08:00:00	2018-11-01 08:00:00	100	100	100	100	100	100	100
2018-11-01 09:00:00	2018-11-01 09:00:00	100	100	100	100	100	100	100
2018-11-01 10:00:00	2018-11-01 10:00:00	100	100	100	100	100	100	100
2018-11-01 11:00:00	2018-11-01 11:00:00	100	100	100	100	100	100	100
2018-11-01 12:00:00	2018-11-01 12:00:00	100	100	100	100	100	100	100
2018-11-01 13:00:00	2018-11-01 13:00:00	100	100	100	100	100	100	100
2018-11-01 14:00:00	2018-11-01 14:00:00	100	100	100	100	100	100	100
2018-11-01 15:00:00	2018-11-01 15:00:00	100	100	100	100	100	100	100
2018-11-01 16:00:00	2018-11-01 16:00:00	100	100	100	100	100	100	100
2018-11-01 17:00:00	2018-11-01 17:00:00	100	100	100	100	100	100	100
2018-11-01 18:00:00	2018-11-01 18:00:00	100	100	100	100	100	100	100
2018-11-01 19:00:00	2018-11-01 19:00:00	100	100	100	100	100	100	100
2018-11-01 20:00:00	2018-11-01 20:00:00	100	100	100	100	100	100	100
2018-11-01 21:00:00	2018-11-01 21:00:00	100	100	100	100	100	100	100
2018-11-01 22:00:00	2018-11-01 22:00:00	100	100	100	100	100	100	100
2018-11-01 23:00:00	2018-11-01 23:00:00	100	100	100	100	100	100	100
2018-11-02	2018-11-02	100	100	100	100	100	100	100
2018-11-02 01:00:00	2018-11-02 01:00:00	100	100	100	100	100	100	100
2018-11-02 02:00:00	2018-11-02 02:00:00	100	100	100	100	100	100	100
2018-11-02 03:00:00	2018-11-02 03:00:00	100	100	100	100	100	100	100
2018-11-02 04:00:00	2018-11-02 04:00:00	100	100	100	100	100	100	100
2018-11-02 05:00:00	2018-11-02 05:00:00	100	100	100	100	100	100	100
2018-11-02 06:00:00	2018-11-02 06:00:00	100	100	100	100	100	100	100
2018-11-02 07:00:00	2018-11-02 07:00:00	100	100	100	100	100	100	100
2018-11-02 08:00:00	2018-11-02 08:00:00	100	100	100	100	100	100	100
2018-11-02 09:00:00	2018-11-02 09:00:00	100	100	100	100	100	100	100
2018-11-02 10:00:00	2018-11-02 10:00:00	100	100	100	100	100	100	100
2018-11-02 11:00:00	2018-11-02 11:00:00	100	100	100	100	100	100	100
2018-11-02 12:00:00	2018-11-02 12:00:00	100	100	100	100	100	100	100
2018-11-02 13:00:00	2018-11-02 13:00:00	100	100	100	100	100	100	100
2018-11-02 14:00:00	2018-11-02 14:00:00	100	100	100	100	100	100	100
2018-11-02 15:00:00	2018-11-02 15:00:00	100	100	100	100	100	100	100
2018-11-02 16:00:00	2018-11-02 16:00:00	100	100	100	100	100	100	100
2018-11-02 17:00:00	2018-11-02 17:00:00	100	100	100	100	100	100	100
2018-11-02 18:00:00	2018-11-02 18:00:00	100	100	100	100	100	100	100
2018-11-02 19:00:00	2018-11-02 19:00:00	100	100	100	100	100	100	100
2018-11-02 20:00:00	2018-11-02 20:00:00	100	100	100	100	100	100	100
2018-11-02 21:00:00	2018-11-02 21:00:00	100	100	100	100	100	100	100
2018-11-02 22:00:00	2018-11-02 22:00:00	100	100	100	100	100	100	100
2018-11-02 23:00:00	2018-11-02 23:00:00	100	100	100	100	100	100	100
2018-11-03	2018-11-03	100	100	100	100	100	100	100
2018-11-03 01:00:00	2018-11-03 01:00:00	100	100	100	100	100	100	100
2018-11-03 02:00:00	2018-11-03 02:00:00	100	100	100	100	100	100	100
2018-11-03 03:00:00	2018-11-03 03:00:00	100	100	100	100	100	100	100
2018-11-03 04:00:00	2018-11-03 04:00:00	100	100	100	100	100	100	100
2018-11-03 05:00:00	2018-11-03 05:00:00	100	100	100	100	100	100	100
2018-11-03 06:00:00	2018-11-03 06:00:00	100	100	100	100	100	100	100
2018-11-03 07:00:00	2018-11-03 07:00:00	100	100	100	100	100	100	100
2018-11-03 08:00:00	2018-11-03 08:00:00	100	100	100	100	100	100	100
2018-11-03 09:00:00	2018-11-03 09:00:00	100	100	100	100	100	100	100
2018-11-03 10:00:00	2018-11-03 10:00:00	100	100	100	100	100	100	100
2018-11-03 11:00:00	2018-11-03 11:00:00	100	100	100	100	100	100	100
2018-11-03 12:00:00	2018-11-03 12:00:00	100	100	100	100	100	100	100
2018-11-03 13:00:00	2018-11-03 13:00:00	100	100	100	100	100	100	100
2018-11-03 14:00:00	2018-11-03 14:00:00	100	100	100	100	100	100	100
2018-11-03 15:00:00	2018-11-03 15:00:00	100	100	100	100	100	100	100
2018-11-03 16:00:00	2018-11-03 16:00:00	100	100	100	100	100	100	100
2018-11-03 17:00:00	2018-11-03 17:00:00	100	100	100	100	100	100	100
2018-11-03 18:00:00	2018-11-03 18:00:00	100	100	100	100	100	100	100
2018-11-03 19:00:00	2018-11-03 19:00:00	100	100	100	100	100	100	100
2018-11-03 20:00:00	2018-11-03 20:00:00	100	100	100	100	100	100	100
2018-11-03 21:00:00	2018-11-03 21:00:00	100	100	100	100	100	100	100
2018-11-03 22:00:00	2018-11-03 22:00:00	100	100	100	100	100	100	100
2018-11-03 23:00:00	2018-11-03 23:00:00	100	100	100	100	100	100	100
2018-11-04	2018-11-04	100	100	100	100	100	100	100
2018-11-04 01:00:00	2018-11-04 01:00:00	100	100	100	100	100	100	100
2018-11-04 02:00:00	2018-11-04 02:00:00	100	100	100	100	100	100	100
2018-11-04 03:00:00	2018-11-04 03:00:00	100	100	100	100	100	100	100
2018-11-04 04:00:00	2018-11-04 04:00:00	100	100	100	100	100	100	100
2018-11-04 05:00:00	2018-11-04 05:00:00	100	100	100	100	100	100	100
2018-11-04 06:00:00	2018-11-04 06:00:00	100	100	100	100	100	100	100
2018-11-04 07:00:00	2018-11-04 07:00:00	100	100	100	100	100	100	100
2018-11-04 08:00:00	2018-11-04 08:00:00	100	100	100	100	100	100	100
2018-11-04 09:00:00	2018-11-04 09:00:00	100	100	100	100	100	100	100
2018-11-04 10:00:00	2018-11-04 10:00:00	100	100	100	100	100	100	100
2018-11-04 11:00:00	2018-11-04 11:00:00	100	100	100	100	100	100	100
2018-11-04 12:00:00	2018-11-04 12:00:00	100	100	100	100	100	100	100
2018-11-04 13:00:00	2018-11-04 13:00:00	100	100	100	100	100	100	100
2018-11-04 14:00:00	2018-11-04 14:00:00	100	100	100	100	100	100	100
2018-11-04 15:00:00	2018-11-04 15:00:00	100	100	100	100	100	100	100
2018-11-04 16:00:00	2018-11-04 16:00:00	100	100	100	100	100	100	100
2018-11-04 17:00:00	2018-11-04 17:00:00	100	100	100	100	100	100	100
2018-11-04 18:00:00	2018-11-04 18:00:00	100	100	100	100	100	100	100
2018-11-04 19:00:00	2018-11-04 19:00:00	100	100	100	100	100	100	100
2018-11-04 20:00:00	2018-11-04 20:00:00	100	100	100	100	100	100	100
2018-11-04 21:00:00	2018-11-04 21:00:00	100	100	100	100	100	100	100
2018-11-04 22:00:00	2018-11-04 22:00:00	100	100	100	100	100	100	100
2018-11-04 23:00:00	2018-11-04 23:00:00	100	100	100	100	100	100	100
2018-11-05	2018-11-05	100	100	100	100	100	100	100
2018-11-05 01:00:00	2018-11-05 01:00:00	100	100	100	100	100	100	100
2018-11-05 02:00:00	2018-11-05 02:00:00	100	100	100	100	100	100	100
2018-11-05 03:00:00	2018-11-05 03:00:00	100	100	100	100	100	100	100
2018-11-05 04:00:00	2018-11-05 04:00:00	100	100	100	100	100	100	100
2018-11-05 05:00:00	2018-11-05 05:00:00	100	100	100	100	100	100	100
2018-11-05 06:00:00	2018-11-05 06:00:00	100	100	100	100	100	100	100
2018-11-05 07:00:00	2018-11-05 07:00:00	100	100	100	100	100	100	100
2018-11-05 08:00:00	2018-11-05 08:00:00	100	100	100	100	100	100	100
2018-11-05 09:00:00	2018-11-05 09:00:00	100	100	100	100	100	100	100
2018-11-05 10:00:00	2018-11-05 10:00:00	100	100	100	100	100	100	100
2018-11-05 11:00:00	2018-11-05 11:00:00	100	100	100	100	100	100	100
2018-11-05 12:00:00	2018-11-05 12:00:00	100	100	100	100	100	100	100
2018-11-05 13:00:00	2018-11-05 13:00:00	100	100	100	100	100	100	100
2018-11-05 14:00:00	2018-11-05 14:00:00	100	100	100	100	100	100	100
2018-11-05 15:00:00	2018-11-05 15:00:00	100	100	100	100	100	100	100
2018-11-05 16:00:00	2018-11-05 16:00:00	100	100	100	100	100	100	100
2018-11-05 17:00:00	2018-11-05 17:00:00	100	100	100	100	100	100	100
2018-11-05 18:00:00	2018-11-05 18:00:00	100	100	100	100	100	100	100
2018-11-05 19:00:00	2018-11-05 19:00:00	100	100	100	100	100	100	100
2018-11-05 20:00:00	2018-11-05 20:00:00	100	100	100	100	100	100	100
2018-11-05 21:00:00	2018-11-05 21:00:00	100	100	100	100	100	100	100
2018-11-05 22:00:00	2018-11-05 22:00:00	100	100	100	100	100	100	100
2018-11-05 23:00:00	2018-11-05 23:00:00	100	100	100	100	100	100	100
2018-11-06	2018-11-06	100	100	100	100	100	100	100
2018-11-06 01:00:00	2018-11-06 01:00:00	100	100	100	100	100	100	100
2018-11-06 02:00:00	2018-11-06 02:00:00	100	100	100	100	100	100	100
2018-11-06 03:00:00	2018-11-06 03:00:00	100	100	100	100	100	100	100
2018-11-06 04:00:00	2018-11-06 04:00:00	100	100	100	100	100	100	100
2018-11-06 05:00:00	2018-11-06 05:00:00	100	100	100	100	100	100	100
2018-11-06 06:00:00	2018-11-06 06:00:00	100	100	100	100	100	100	100
2018-11-06 07:00:00	2018-11-06 07:00:00	100	100	100	100	100	100	100
2018-11-06 08:00:00	2018-11-06 08:00:00	100	100	100	100	100	100	100
2018-11-06 09:00:00	2018-11-06 09:00:00	100	100	100	100	100	100	100
2018-11-06 10:00:00	2018-11-06 10:00:00	100	100	100	100	100	100	100
2018-11-06 11:00:00	2018-11-06 11:00:00	100	100	100	100	100	100	100
2018-11-06 12:00:00	2018-11-06 12:00:00	100	100	100	100	100	100	100
2018-11-06 13:00:00	2018-11-06 13:00:00	100	100	100	100	100	100	100
2018-11-06 14:00:00	2018-11-06 14:00:00	100	100	100	100	100	100	100
2018-11-06 15:00:00	2018-11-06 15:00:00	100	100	100	100	100	100	100
2018-11-06 16:00:00	2018-11-06 16:00:00	100	100	100	100	100	100	100
2018-11-06 17:00:00	2018-11-06 17:00:00	100	100	100	100	100	100	100
2018-11-06 18:00:00	2018-11-06 18:00:00	100	100	100	100	100	100	100
2018-11-06 19:00:00	2018-11-06 19:00:00	100	100	100	100	100	100	100
2018-11-06 20:00:00	2018-11-06 20:00:00	100	100	100	100	100	100	100
2018-11-06 21:00:00	2018-11-06 21:00:00	100	100	100	100	100	100	100
2018-11-06 22:00:00	2018-11-06 22:00:00	100	100	100	100	100	100	100
2018-11-06 23:00:00	2018-11-06 23:00:00	100	100	100	100	100	100	100
2018-11-07	2018-11-07	100	100	100	100	100	100	100
2018-11-07 01:00:00	2018-11-07 01:00:00	100	100	100	100	100	100	100
2018-11-07 02:00:00	2018-11-07 02:00:00	100	100	100	100	100	100	100
2018-11-07 03:00:00	2018-11-07 03:00:00	100	100	100	100	100	100	100
2018-11-07 04:00:00	2018-11-07 04:00:00	100	100	100	100	100	100	100
2018-11-07 05:00:00	2018-11-07 05:00:00	100	100	100	100	100	100	100
2018-11-07 06:00:00	2018-11-07 06:00:00	100	100	100	100	100	100	100
2018-11-07 07:00:00	2018-11-07 07:00:00	100	100	100	100	100	100	100
2018-11-07 08:00:00	2018-11-07 08:00:00	100	100	100	100	100	100	100
2018-11-07 09:00:00	2018-11-07 09:00:00	100	100	100	100	100	100	100
2018-11-07 10:00:00	2018-11-07 10:00:00	100	100	100	100	100	100	100
2018-11-07 11:00:00	2018-11-07 11:00:00	100	100	100	100	100	100	100
2018-11-07 12:00:00	2018-11-07 12:00:00	100	100	100	100	100	100	100
2018-11-07 13:00:00	2018-11-07 13:00:00	100	100	100	100	100	100	100
2018-11-07 14:00:00	2018-11-07 14:00:00	100	100	100	100	100	100	100
2018-11-07 15:00:00	2018-11-07 15:00:00	100	100	100	100	100	100	100
2018-11-07 16:00:00	2018-11-07 16:00:00	100	100	100	100	100	100	100
2018-11-07 17:00:00	2018-11-07 17:00:00	100	100	100	100	100	100	100
2018-11-07 18:00:00	2018-11-07 18:00:00	100	100	100	100	100	100	100
2018-11-07 19:00:00	2018-11-07 19:00:00	100	100	100	100	100	100	100
2018-11-07 20:00:00	2018-11-07 20:00:00	100	100	100	100	100	100	100
2018-11-07 21:00:00	2018-11-07 21:00:00	100	100	100	100	100	100	100
2018-11-07 22:00:00	2018-11-07 22:00:00	100	100	100	100	100	100	100
2018-11-07 23:00:00	2018-11-07 23:00:00	100	100	100	100	100	100	100
2018-11-08	2018-11-08	100	100	100	100	100	100	100
2018-11-08 01:00:00	2018-11-08 01:00:00	100	100	100	100	100	100	100
2018-11-08 02:00:00	2018-11-08 02:00:00	100	100	100	100	100	100	100
2018-11-08 03:00:00	2018-11-08 03:00:00	100	100	100	100	100	100	100
2018-11-08 04:00:00	2018-11-08 04:00:00	100	100	100	100	100	100	100
2018-11-08 05:00:00	2018-11-08 05:00:00	100	100	100	100	100	100	100
2018-11-08 06:00:00	2018-11-08 06:00:00	100	100	100	100	100	100	100
2018-11-08 07:00:00	2018-11-08 07:00:00	100	100	100	100	100	100	100
2018-11-08 08:00:00	2018-11-08 08:00:00	100	100	100	100	100	100	100
2018-11-08 09:00:00	2018-11-08 09:00:00	100	100	100	100	100	100	100
2018-11-08 10:00:00	2018-11-08 10:00:00	100	100	100	100	100	100	100
2018-11-08 11:00:00	2018-11-08 11:00:00	100	100	100	100	100	100	100
2018-11-08 12:00:00	2018-11-08 12:00:00	100	100	100	100	100	100	100
2018-11-08 13:00:00	2018-11-08 13:00:00	100	100	100	100	100	100	100
2018-11-08 14:00:00	2018-11-08 14:00:00	100	100	100	100	100	100	100
2018-11-08 15:00:00	2018-11-08 15:00:00	100	100	100	100	100	100	100
2018-11-08 16:00:00	2018-11-08 16:00:00	100	100	100	100	100	100	100
2018-11-08 17:00:00	2018-11-08 17:00:00	100	100	100	100	100	100	100
2018-11-08 18:00:00	2018-11-08 18:00:00	100	100	100	100	100	100	100
2018-11-08 19:00:00	2018-11-08 19:00:00	100	100	100	100	100	100	100
2018-11-08 20:00:00	2018-11-08 20:00:00	100	100	100	100	100	100	100
2018-11-08 21:00:00	2018-11-08 21:00:00	100	100	100	100	100	100	100
2018-11-08 22:00:00	2018-11-08 22:00:00	100	100	100	100	100	100	100
2018-11-08 23:00:00	2018-11-08 23:00:00	100	100	100	100	100	100	100
2018-11-09	2018-11-09	100	100	100	100	100	100	100
2018-11-09 01:00:00	2018-11-09 01:00:00	100	100	100	100	100	100	100
2018-11-09 02:00:00	2018-11-09 02:00:00	100	100	100	100	100	100	100
2018-11-09 03:00:00	2018-11-09 03:00:00	100	100	100	100	100	100	100
2018-11-09 04:00:00	2018-11-09 04:00:00	100	100	100	100	100	100	100
2018-11-09 05:00:00	2018-11-09 05:00:00	100	100	100	100	100	100	100
2018-11-09 06:00:00	2018-11-09 06:00:00	100	100	100	100	100	100	100
2018-11-09 07:00:00	2018-11-09 07:00:00	100	100	100	100	100	100	100
2018-11-09 08:00:00	2018-11-09 08:00:00	100	100	100	100	100	100	100
2018-11-09 09:00:00	2018-11-09 09:00:00	100	100	100	100	100	100	100
2018-11-09 10:00:00	2018-11-09 10:00:00	100	100	100	100	100	100	100
2018-11-09 11:00:00	2018-11-09 11:00:00	100	100	100	100	100	100	100
2018-11-09 12:00:00	2018-11-09 12:00:00	100	100	100	100	100	100	100
2018-11-09 13:00:00	2018-11-09 13:00:00	100	100	100	100	100	100	100
2018-11-09 14:00:00	2018-11-09 14:00:00	100	100	100	100	100	100	100
2018-11-09 15:00:00	2018-11-09 15:00:00	100	100	100	100	100	100	100
2018-11-09 16:00:00	2018-11-09 16:00:00	100	100	100	100	100	100	100
2018-11-09 17:00:00	2018-11-09 17:00:00	100	100	100	100	100	100	100
2018-11-09 18:00:00	2018-11-09 18:00:00	100	100	100	100	100	100	100
2018-11-09 19:00:00	2018-11-09 19:00:00	100	100	100	100	100	100	100
2018-11-09 20:00:00	2018-11-09 20:00:00	100	100	100	100	100	100	100
2018-11-09 21:00:00	2018-11-09 21:00:00	100	100	100	100	100	100	100
2018-11-09 22:00:00	2018-11-09 22:00:00	100	100	100	100	100	100	100
2018-11-09 23:00:00	2018-11-09 23:00:00	100	100	100	100	100	100	100
2018-11-10	2018-11-10	100	100	100	100	100	100	100
2018-11-10 01:00:00	2018-11-10 01:00:00	100	100	100	100	100	100	100
2018-11-10 02:00:00	2018-11-10 02:00:00	100	100	100	100	100	100	100
2018-11-10 03:00:00	2018-11-10 03:00:00	100	100	100	100	100	100	100
2018-11-10 04:00:00	2018-11-10 04:00:00	100	100	100	100	100	100	100
2018-11-10 05:00:00	2018-11-10 05:00:00	100	100	100	100	100	100	100
2018-11-10 06:00:00	2018-11-10 06:00:00	100	100	100	100	100	100	100
2018-11-10 07:00:00	2018-11-10 07:00:00	100	100	100	100	100	100	100
2018-11-10 08:00:00	2018-11-10 08:00:00	100	100	100	100	100	100	100
2018-11-10 09:00:00	2018-11-10 09:00:00	100	100	100	100	100	100	100
2018-11-10 10:00:00	2018-11-10 10:00:00	100	100	100	100	100	100	100
2018-11-10 11:00:00	2018-11-10 11:00:00	100	100	100	100	100	100	100
2018-11-10 12:00:00	2018-11-10 12:00:00	100	100	100	100	100	100	100
2018-11-10 13:00:00	2018-11-10 13:00:00	100	100	100	100	100	100	100
2018-11-10 14:00:00	2018-11-10 14:00:00	100	100	100	100	100	100	100
2018-11-10 15:00:00	2018-11-10 15:00:00	100	100	100	100	100	100	100
2018-11-10 16:00:00	2018-11-10 16:00:00	100	100	100	100	100	100	100
2018-11-10 17:00:00	2018-11-10 17:00:00	100	100	100	100	100	100	100
2018-11-10 18:00:00	2018-11-10 18:00:00	100	100	100	100	100	100	100
2018-11-10 19:00:00	2018-11-10 19:00:00	100	100	100	100	100	100	100
2018-11-10 20:00:00	2018-11-10 20:00:00	100	100	100	100	100	100	100
2018-11-10 21:00:00	2018-11-10 21:00:00	100	100	100	100	100	100	100
2018-11-10 22:00:00	2018-11-10 22:00:00	100	100	100	100	100	100	100
2018-11-10 23:00:00	2018-11-10 23:00:00	100	100	100	100	100	100	100
2018-11-11	2018-11-11	100	100	100	100	100	100	100
2018-11-11 01:00:00	2018-11-11 01:00:00	100	100	100	100	100	100	100
2018-11-11 02:00:00	2018-11-11 02:00:00	100	100	100	100	100	100	100
2018-11-11 03:00:00	2018-11-11 03:00:00	100	100	100	100	100	100	100
2018-11-11 04:00:00	2018-11-11 04:00:00	100	100	100	100	100	100	100
2018-11-11 05:00:00	2018-11-11 05:00:00	100	100	100	100	100	100	100
2018-11-11 06:00:00	2018-11-11 06:00:00	100	100	100	100	100	100	99.874
2018-11-11 07:00:00	2018-11-11 07:00:00	100	100	100	100	100	100	100
2018-11-11 08:00:00	2018-11-11 08:00:00	100	100	100	100	100	100	100
2018-11-11 09:00:00	2018-11-11 09:00:00	100	100	100	100	100	100	100
2018-11-11 10:00:00	2018-11-11 10:00:00	100	100	100	100	100	100	100
2018-11-11 11:00:00	2018-11-11 11:00:00	100	100	100	100	100	100	100
2018-11-11 12:00:00	2018-11-11 12:00:00	100	100	100	100	100	100	100
2018-11-11 13:00:00	2018-11-11 13:00:00	100	100	100	100	100	100	100
2018-11-11 14:00:00	2018-11-11 14:00:00	100	100	100	100	100	100	100
2018-11-11 15:00:00	2018-11-11 15:00:00	100	100	100	100	100	100	100
2018-11-11 16:00:00	2018-11-11 16:00:00	100	100	100	100	100	100	100
2018-11-11 17:00:00	2018-11-11 17:00:00	100	100	100	100	100	100	100
2018-11-11 18:00:00	2018-11-11 18:00:00	100	100	100	100	100	100	100
2018-11-11 19:00:00	2018-11-11 19:00:00	100	100	100	100	100	100	100
2018-11-11 20:00:00	2018-11-11 20:00:00	100	100	100	100	100	100	100
2018-11-11 21:00:00	2018-11-11 21:00:00	100	100	100	100	100	100	100
2018-11-11 22:00:00	2018-11-11 22:00:00	100	100	100	100	100	100	100
2018-11-11 23:00:00	2018-11-11 23:00:00	100	100	100	100	100	100	100
2018-11-12	2018-11-12	100	100	100	100	100	100	100
2018-11-12 01:00:00	2018-11-12 01:00:00	100	100	100	100	100	100	100
2018-11-12 02:00:00	2018-11-12 02:00:00	100	100	100	100	100	100	100
2018-11-12 03:00:00	2018-11-12 03:00:00	100	100	100	100	100	100	100
2018-11-12 04:00:00	2018-11-12 04:00:00	100	100	100	100	100	100	100
2018-11-12 05:00:00	2018-11-12 05:00:00	100	100	100	100	100	100	100
2018-11-12 06:00:00	2018-11-12 06:00:00	100	100	100	100	100	100	100
2018-11-12 07:00:00	2018-11-12 07:00:00	100	100	100	100	100	100	100
2018-11-12 08:00:00	2018-11-12 08:00:00	100	100	100	100	100	100	100
2018-11-12 09:00:00	2018-11-12 09:00:00	100	100	100	100	100	100	100
2018-11-12 10:00:00	2018-11-12 10:00:00	100	100	100	100	100	100	100
2018-11-12 11:00:00	2018-11-12 11:00:00	100	100	100	100	100	100	100
2018-11-12 12:00:00	2018-11-12 12:00:00	100	100	100	100	100	100	100
2018-11-12 13:00:00	2018-11-12 13:00:00	100	100	100	100	100	100	100
2018-11-12 14:00:00	2018-11-12 14:00:00	100	100	100	100	100	100	100
2018-11-12 15:00:00	2018-11-12 15:00:00	100	100	100	100	100	100	100
2018-11-12 16:00:00	2018-11-12 16:00:00	100	100	100	100	100	100	100
2018-11-12 17:00:00	2018-11-12 17:00:00	100	100	100	100	100	100	100
2018-11-12 18:00:00	2018-11-12 18:00:00	100	100	100	100	100	100	100
2018-11-12 19:00:00	2018-11-12 19:00:00	100	100	100	100	100	100	100
2018-11-12 20:00:00	2018-11-12 20:00:00	100	100	100	100	100	100	100
2018-11-12 21:00:00	2018-11-12 21:00:00	100	100	100	100	100	100	100
2018-11-12 22:00:00	2018-11-12 22:00:00	100	100	100	100	100	100	100
2018-11-12 23:00:00	2018-11-12 23:00:00	100	100	100	100	100	100	100
2018-11-13	2018-11-13	100	100	100	100	100	100	100
2018-11-13 01:00:00	2018-11-13 01:00:00	100	100	100	100	100	100	100
2018-11-13 02:00:00	2018-11-13 02:00:00	100	100	100	100	100	100	100
2018-11-13 03:00:00	2018-11-13 03:00:00	100	100	100	100	100	100	100
2018-11-13 04:00:00	2018-11-13 04:00:00	100	100	100	100	100	100	100
2018-11-13 05:00:00	2018-11-13 05:00:00	100	100	100	100	100	100	100
2018-11-13 06:00:00	2018-11-13 06:00:00	100	100	100	100	100	100	100
2018-11-13 07:00:00	2018-11-13 07:00:00	100	100	100	100	100	100	100
2018-11-13 08:00:00	2018-11-13 08:00:00	100	100	100	100	100	100	100
2018-11-13 09:00:00	2018-11-13 09:00:00	100	100	100	100	100	100	100
2018-11-13 10:00:00	2018-11-13 10:00:00	100	100	100	100	100	100	100
2018-11-13 11:00:00	2018-11-13 11:00:00	100	100	100	100	100	100	100
2018-11-13 12:00:00	2018-11-13 12:00:00	100	100	100	100	100	100	100
2018-11-13 13:00:00	2018-11-13 13:00:00	100	100	100	100	100	100	100
2018-11-13 14:00:00	2018-11-13 14:00:00	100	100	100	100	100	100	100
2018-11-13 15:00:00	2018-11-13 15:00:00	100	100	100	100	100	100	100
2018-11-13 16:00:00	2018-11-13 16:00:00	100	100	100	100	100	100	100
2018-11-13 17:00:00	2018-11-13 17:00:00	100	100	100	100	100	100	100
2018-11-13 18:00:00	2018-11-13 18:00:00	100	100	100	100	100	100	100
2018-11-13 19:00:00	2018-11-13 19:00:00	100	100	100	100	100	100	100
2018-11-13 20:00:00	2018-11-13 20:00:00	100	100	100	100	100	100	100
2018-11-13 21:00:00	2018-11-13 21:00:00	100	100	100	100	100	100	100
2018-11-13 22:00:00	2018-11-13 22:00:00	100	100	100	100	100	100	100
2018-11-13 23:00:00	2018-11-13 23:00:00	100	100	100	100	100	100	100
2018-11-14	2018-11-14	100	100	100	100	100	100	100
2018-11-14 01:00:00	2018-11-14 01:00:00	100	100	100	100	100	100	100
2018-11-14 02:00:00	2018-11-14 02:00:00	100	100	100	100	100	100	100
2018-11-14 03:00:00	2018-11-14 03:00:00	100	100	100	100	100	100	100
2018-11-14 04:00:00	2018-11-14 04:00:00	100	100	100	100	100	100	100
2018-11-14 05:00:00	2018-11-14 05:00:00	100	100	100	100	100	100	100
2018-11-14 06:00:00	2018-11-14 06:00:00	100	100	100	100	100	100	100
2018-11-14 07:00:00	2018-11-14 07:00:00	100	100	100	100	100	100	100
2018-11-14 08:00:00	2018-11-14 08:00:00	100	100	100	100	100	100	100
2018-11-14 09:00:00	2018-11-14 09:00:00	100	100	100	100	100	100	100
2018-11-14 10:00:00	2018-11-14 10:00:00	100	100	100	100	100	100	100
2018-11-14 11:00:00	2018-11-14 11:00:00	100	100	100	100	100	100	100
2018-11-14 12:00:00	2018-11-14 12:00:00	100	100	100	100	100	100	100
2018-11-14 13:00:00	2018-11-14 13:00:00	100	100	100	100	100	100	100
2018-11-14 14:00:00	2018-11-14 14:00:00	100	100	100	100	100	100	100
2018-11-14 15:00:00	2018-11-14 15:00:00	100	100	100	100	100	100	100
2018-11-14 16:00:00	2018-11-14 16:00:00	100	100	100	100	100	100	100
2018-11-14 17:00:00	2018-11-14 17:00:00	100	100	100	100	100	100	100
2018-11-14 18:00:00	2018-11-14 18:00:00	100	100	100	100	100	100	100
2018-11-14 19:00:00	2018-11-14 19:00:00	100	100	100	100	100	100	100
2018-11-14 20:00:00	2018-11-14 20:00:00	100	100	100	100	100	100	100
2018-11-14 21:00:00	2018-11-14 21:00:00	100	100	100	100	100	100	100
2018-11-14 22:00:00	2018-11-14 22:00:00	100	100	100	100	100	100	100
2018-11-14 23:00:00	2018-11-14 23:00:00	100	100	100	100	100	100	100
2018-11-15	2018-11-15	100	100	100	100	100	100	100
2018-11-15 01:00:00	2018-11-15 01:00:00	100	100	100	100	100	100	100
2018-11-15 02:00:00	2018-11-15 02:00:00	100	100	100	100	100	100	100
2018-11-15 03:00:00	2018-11-15 03:00:00	100	100	100	100	100	100	100
2018-11-15 04:00:00	2018-11-15 04:00:00	100	100	100	100	100	100	100
2018-11-15 05:00:00	2018-11-15 05:00:00	100	100	100	100	100	100	100
2018-11-15 06:00:00	2018-11-15 06:00:00	100	100	100	100	100	100	100
2018-11-15 07:00:00	2018-11-15 07:00:00	100	100	100	100	100	100	100
2018-11-15 08:00:00	2018-11-15 08:00:00	100	100	100	100	100	100	100
2018-11-15 09:00:00	2018-11-15 09:00:00	100	100	100	100	100	100	100
2018-11-15 10:00:00	2018-11-15 10:00:00	100	100	100	100	100	100	100
2018-11-15 11:00:00	2018-11-15 11:00:00	100	100	100	100	100	100	100
2018-11-15 12:00:00	2018-11-15 12:00:00	100	100	100	100	100	100	100
2018-11-15 13:00:00	2018-11-15 13:00:00	100	100	100	100	100	100	100
2018-11-15 14:00:00	2018-11-15 14:00:00	100	100	100	100	100	100	100
2018-11-15 15:00:00	2018-11-15 15:00:00	100	100	100	100	100	100	100
2018-11-15 16:00:00	2018-11-15 16:00:00	100	100	100	100	100	100	100
2018-11-15 17:00:00	2018-11-15 17:00:00	100	100	100	100	100	99.683	100
2018-11-15 18:00:00	2018-11-15 18:00:00	100	100	100	100	100	100	100
2018-11-15 19:00:00	2018-11-15 19:00:00	100	100	100	100	100	100	100
2018-11-15 20:00:00	2018-11-15 20:00:00	100	100	100	100	100	100	100
2018-11-15 21:00:00	2018-11-15 21:00:00	100	100	100	100	100	100	100
2018-11-15 22:00:00	2018-11-15 22:00:00	100	100	100	100	100	100	100
2018-11-15 23:00:00	2018-11-15 23:00:00	100	100	100	100	100	100	100
2018-11-16	2018-11-16	100	100	100	100	100	100	100
2018-11-16 01:00:00	2018-11-16 01:00:00	100	100	100	100	100	100	100
2018-11-16 02:00:00	2018-11-16 02:00:00	100	100	100	100	100	100	100
2018-11-16 03:00:00	2018-11-16 03:00:00	100	100	100	100	100	100	100
2018-11-16 04:00:00	2018-11-16 04:00:00	100	100	100	100	100	100	100
2018-11-16 05:00:00	2018-11-16 05:00:00	100	100	100	100	100	100	100
2018-11-16 06:00:00	2018-11-16 06:00:00	100	100	100	100	100	100	100
2018-11-16 07:00:00	2018-11-16 07:00:00	100	100	100	100	100	100	100
2018-11-16 08:00:00	2018-11-16 08:00:00	100	100	100	100	100	100	100
2018-11-16 09:00:00	2018-11-16 09:00:00	100	100	100	100	100	100	100
2018-11-16 10:00:00	2018-11-16 10:00:00	100	100	100	100	100	100	100
2018-11-16 11:00:00	2018-11-16 11:00:00	100	100	100	100	100	100	100
2018-11-16 12:00:00	2018-11-16 12:00:00	99.373	100	100	100	100	100	100
2018-11-16 13:00:00	2018-11-16 13:00:00	99.937	100	100	100	100	100	100
2018-11-16 14:00:00	2018-11-16 14:00:00	100	100	100	100	100	100	100
2018-11-16 15:00:00	2018-11-16 15:00:00	99.701	100	100	100	100	100	100
2018-11-16 16:00:00	2018-11-16 16:00:00	100	100	100	100	100	100	100
2018-11-16 17:00:00	2018-11-16 17:00:00	100	100	100	100	100	100	100
2018-11-16 18:00:00	2018-11-16 18:00:00	100	100	100	100	100	100	100
2018-11-16 19:00:00	2018-11-16 19:00:00	100	100	100	100	100	100	100
2018-11-16 20:00:00	2018-11-16 20:00:00	100	100	100	100	100	100	100
2018-11-16 21:00:00	2018-11-16 21:00:00	100	100	100	100	100	100	100
2018-11-16 22:00:00	2018-11-16 22:00:00	100	100	100	100	100	100	100
2018-11-16 23:00:00	2018-11-16 23:00:00	100	100	100	100	100	100	100
2018-11-17	2018-11-17	100	100	100	100	100	100	100
2018-11-17 01:00:00	2018-11-17 01:00:00	100	100	100	100	100	100	100
2018-11-17 02:00:00	2018-11-17 02:00:00	100	100	100	100	100	100	100
2018-11-17 03:00:00	2018-11-17 03:00:00	100	100	100	100	100	100	100
2018-11-17 04:00:00	2018-11-17 04:00:00	100	100	100	100	100	100	100
2018-11-17 05:00:00	2018-11-17 05:00:00	100	100	100	100	100	100	100
2018-11-17 06:00:00	2018-11-17 06:00:00	100	100	100	100	100	100	100
2018-11-17 07:00:00	2018-11-17 07:00:00	100	100	100	100	100	100	100
2018-11-17 08:00:00	2018-11-17 08:00:00	100	100	100	100	100	100	100
2018-11-17 09:00:00	2018-11-17 09:00:00	100	100	100	100	100	100	100
2018-11-17 10:00:00	2018-11-17 10:00:00	100	100	100	100	100	100	100
2018-11-17 11:00:00	2018-11-17 11:00:00	100	100	100	100	100	100	100
2018-11-17 12:00:00	2018-11-17 12:00:00	100	100	100	100	100	100	100
2018-11-17 13:00:00	2018-11-17 13:00:00	100	100	100	100	100	100	100
2018-11-17 14:00:00	2018-11-17 14:00:00	100	100	100	100	100	100	100
2018-11-17 15:00:00	2018-11-17 15:00:00	100	100	100	100	100	100	100
2018-11-17 16:00:00	2018-11-17 16:00:00	100	100	100	100	100	100	100
2018-11-17 17:00:00	2018-11-17 17:00:00	100	100	100	100	100	100	100
2018-11-17 18:00:00	2018-11-17 18:00:00	100	100	100	100	100	100	100
2018-11-17 19:00:00	2018-11-17 19:00:00	100	100	100	100	100	100	100
2018-11-17 20:00:00	2018-11-17 20:00:00	100	100	100	100	100	100	100
2018-11-17 21:00:00	2018-11-17 21:00:00	100	100	100	100	100	100	100
2018-11-17 22:00:00	2018-11-17 22:00:00	100	100	100	100	100	100	100
2018-11-17 23:00:00	2018-11-17 23:00:00	100	100	100	100	100	100	100
2018-11-18	2018-11-18	100	100	100	100	100	100	100
2018-11-18 01:00:00	2018-11-18 01:00:00	100	100	100	100	100	100	100
2018-11-18 02:00:00	2018-11-18 02:00:00	98.915	100	100	100	100	100	100
2018-11-18 03:00:00	2018-11-18 03:00:00	100	100	100	100	100	100	100
2018-11-18 04:00:00	2018-11-18 04:00:00	100	100	100	100	100	100	100
2018-11-18 05:00:00	2018-11-18 05:00:00	100	100	100	100	100	100	100
2018-11-18 06:00:00	2018-11-18 06:00:00	100	100	100	100	100	100	100
2018-11-18 07:00:00	2018-11-18 07:00:00	100	100	100	100	100	100	99.998
2018-11-18 08:00:00	2018-11-18 08:00:00	100	100	100	100	100	100	100
2018-11-18 09:00:00	2018-11-18 09:00:00	100	100	100	100	100	100	100
2018-11-18 10:00:00	2018-11-18 10:00:00	100	100	100	100	100	100	100
2018-11-18 11:00:00	2018-11-18 11:00:00	100	100	100	100	100	100	100
2018-11-18 12:00:00	2018-11-18 12:00:00	100	100	100	100	100	100	100
2018-11-18 13:00:00	2018-11-18 13:00:00	100	100	100	100	100	100	100
2018-11-18 14:00:00	2018-11-18 14:00:00	100	100	100	100	100	100	100
2018-11-18 15:00:00	2018-11-18 15:00:00	100	100	100	100	100	100	100
2018-11-18 16:00:00	2018-11-18 16:00:00	100	100	100	100	100	100	100
2018-11-18 17:00:00	2018-11-18 17:00:00	100	100	100	100	100	100	100
2018-11-18 18:00:00	2018-11-18 18:00:00	100	100	100	100	100	100	100
2018-11-18 19:00:00	2018-11-18 19:00:00	100	100	100	100	100	100	100
2018-11-18 20:00:00	2018-11-18 20:00:00	100	100	100	100	100	100	100
2018-11-18 21:00:00	2018-11-18 21:00:00	100	100	100	100	100	100	100
2018-11-18 22:00:00	2018-11-18 22:00:00	100	100	100	100	100	100	100
2018-11-18 23:00:00	2018-11-18 23:00:00	100	100	100	100	100	100	100
2018-11-19	2018-11-19	100	100	100	100	100	100	100
2018-11-19 01:00:00	2018-11-19 01:00:00	100	100	100	100	100	100	100
2018-11-19 02:00:00	2018-11-19 02:00:00	100	100	100	100	100	100	100
2018-11-19 03:00:00	2018-11-19 03:00:00	100	100	100	100	100	100	100
2018-11-19 04:00:00	2018-11-19 04:00:00	100	100	100	100	100	100	100
2018-11-19 05:00:00	2018-11-19 05:00:00	100	100	100	100	100	100	100
2018-11-19 06:00:00	2018-11-19 06:00:00	100	100	100	100	100	100	100
2018-11-19 07:00:00	2018-11-19 07:00:00	100	100	100	100	100	100	100
2018-11-19 08:00:00	2018-11-19 08:00:00	100	100	100	100	100	100	100
2018-11-19 09:00:00	2018-11-19 09:00:00	100	100	100	100	100	100	100
2018-11-19 10:00:00	2018-11-19 10:00:00	100	100	100	100	100	100	100
2018-11-19 11:00:00	2018-11-19 11:00:00	100	100	100	100	100	100	100
2018-11-19 12:00:00	2018-11-19 12:00:00	100	100	100	100	100	100	100
2018-11-19 13:00:00	2018-11-19 13:00:00	100	100	100	100	100	100	100
2018-11-19 14:00:00	2018-11-19 14:00:00	100	100	100	100	100	100	100
2018-11-19 15:00:00	2018-11-19 15:00:00	100	100	100	100	100	100	100
2018-11-19 16:00:00	2018-11-19 16:00:00	100	100	100	100	100	100	100
2018-11-19 17:00:00	2018-11-19 17:00:00	100	100	100	100	100	100	100
2018-11-19 18:00:00	2018-11-19 18:00:00	100	100	100	100	100	100	100
2018-11-19 19:00:00	2018-11-19 19:00:00	100	100	100	100	100	100	100
2018-11-19 20:00:00	2018-11-19 20:00:00	100	100	100	100	100	100	100
2018-11-19 21:00:00	2018-11-19 21:00:00	100	100	100	100	100	100	100
2018-11-19 22:00:00	2018-11-19 22:00:00	100	100	100	100	100	100	100
2018-11-19 23:00:00	2018-11-19 23:00:00	100	100	100	100	100	100	100
2018-11-20	2018-11-20	100	100	100	100	100	100	100
2018-11-20 01:00:00	2018-11-20 01:00:00	100	100	100	100	100	100	100
2018-11-20 02:00:00	2018-11-20 02:00:00	100	100	100	100	100	100	100
2018-11-20 03:00:00	2018-11-20 03:00:00	100	100	100	100	100	100	100
2018-11-20 04:00:00	2018-11-20 04:00:00	100	100	100	100	100	100	100
2018-11-20 05:00:00	2018-11-20 05:00:00	100	100	100	100	100	100	100
2018-11-20 06:00:00	2018-11-20 06:00:00	100	100	100	100	100	100	100
2018-11-20 07:00:00	2018-11-20 07:00:00	100	100	100	100	100	100	100
2018-11-20 08:00:00	2018-11-20 08:00:00	100	100	100	100	100	100	100
2018-11-20 09:00:00	2018-11-20 09:00:00	100	100	100	100	100	100	100
2018-11-20 10:00:00	2018-11-20 10:00:00	100	100	100	100	100	100	100
2018-11-20 11:00:00	2018-11-20 11:00:00	100	100	100	100	100	100	100
2018-11-20 12:00:00	2018-11-20 12:00:00	100	100	100	100	100	100	100
2018-11-20 13:00:00	2018-11-20 13:00:00	100	100	100	100	100	100	100
2018-11-20 14:00:00	2018-11-20 14:00:00	100	100	100	100	100	100	100
2018-11-20 15:00:00	2018-11-20 15:00:00	100	100	100	100	100	100	100
2018-11-20 16:00:00	2018-11-20 16:00:00	100	100	100	100	100	100	100
2018-11-20 17:00:00	2018-11-20 17:00:00	100	100	100	100	100	100	100
2018-11-20 18:00:00	2018-11-20 18:00:00	100	100	100	100	100	100	100
2018-11-20 19:00:00	2018-11-20 19:00:00	100	100	100	100	100	100	100
2018-11-20 20:00:00	2018-11-20 20:00:00	100	100	100	100	100	100	100
2018-11-20 21:00:00	2018-11-20 21:00:00	100	100	100	100	100	100	100
2018-11-20 22:00:00	2018-11-20 22:00:00	100	100	100	100	100	100	100
2018-11-20 23:00:00	2018-11-20 23:00:00	100	100	100	100	100	100	100
2018-11-21	2018-11-21	100	100	100	100	100	100	100
2018-11-21 01:00:00	2018-11-21 01:00:00	100	100	100	100	100	100	100
2018-11-21 02:00:00	2018-11-21 02:00:00	100	100	100	100	100	100	100
2018-11-21 03:00:00	2018-11-21 03:00:00	100	100	100	100	100	100	100
2018-11-21 04:00:00	2018-11-21 04:00:00	100	100	100	100	100	100	100
2018-11-21 05:00:00	2018-11-21 05:00:00	100	100	100	100	100	100	100
2018-11-21 06:00:00	2018-11-21 06:00:00	100	100	100	100	100	100	100
2018-11-21 07:00:00	2018-11-21 07:00:00	100	100	100	100	100	100	100
2018-11-21 08:00:00	2018-11-21 08:00:00	100	100	100	100	100	100	100
2018-11-21 09:00:00	2018-11-21 09:00:00	100	100	100	100	100	100	100
2018-11-21 10:00:00	2018-11-21 10:00:00	100	100	100	100	100	100	100
2018-11-21 11:00:00	2018-11-21 11:00:00	100	100	100	100	100	100	100
2018-11-21 12:00:00	2018-11-21 12:00:00	100	100	100	100	100	100	100
2018-11-21 13:00:00	2018-11-21 13:00:00	100	100	100	100	100	100	100
2018-11-21 14:00:00	2018-11-21 14:00:00	100	100	100	100	100	100	100
2018-11-21 15:00:00	2018-11-21 15:00:00	100	100	100	100	100	100	100
2018-11-21 16:00:00	2018-11-21 16:00:00	100	100	100	100	100	100	100
2018-11-21 17:00:00	2018-11-21 17:00:00	100	100	100	100	100	100	100
2018-11-21 18:00:00	2018-11-21 18:00:00	100	100	100	100	100	100	100
2018-11-21 19:00:00	2018-11-21 19:00:00	100	100	100	100	100	100	100
2018-11-21 20:00:00	2018-11-21 20:00:00	100	100	100	100	100	100	100
2018-11-21 21:00:00	2018-11-21 21:00:00	100	100	100	100	100	100	100
2018-11-21 22:00:00	2018-11-21 22:00:00	100	100	100	100	100	100	100
2018-11-21 23:00:00	2018-11-21 23:00:00	100	100	100	100	100	100	100
2018-11-22	2018-11-22	100	100	100	100	100	100	100
2018-11-22 01:00:00	2018-11-22 01:00:00	100	100	100	100	100	100	100
2018-11-22 02:00:00	2018-11-22 02:00:00	100	100	100	100	100	100	100
2018-11-22 03:00:00	2018-11-22 03:00:00	100	100	100	100	100	100	100
2018-11-22 04:00:00	2018-11-22 04:00:00	100	100	100	100	100	100	100
2018-11-22 05:00:00	2018-11-22 05:00:00	100	100	100	100	100	100	100
2018-11-22 06:00:00	2018-11-22 06:00:00	100	100	100	100	100	100	100
2018-11-22 07:00:00	2018-11-22 07:00:00	100	100	100	100	100	100	100
2018-11-22 08:00:00	2018-11-22 08:00:00	100	100	100	100	100	100	100
2018-11-22 09:00:00	2018-11-22 09:00:00	100	100	100	100	100	100	100
2018-11-22 10:00:00	2018-11-22 10:00:00	100	100	100	100	100	100	100
2018-11-22 11:00:00	2018-11-22 11:00:00	100	100	100	100	100	100	100
2018-11-22 12:00:00	2018-11-22 12:00:00	100	100	100	100	100	100	100
2018-11-22 13:00:00	2018-11-22 13:00:00	100	100	100	100	100	100	100
2018-11-22 14:00:00	2018-11-22 14:00:00	100	100	100	100	100	100	100
2018-11-22 15:00:00	2018-11-22 15:00:00	100	100	100	100	100	100	100
2018-11-22 16:00:00	2018-11-22 16:00:00	100	100	100	100	100	100	100
2018-11-22 17:00:00	2018-11-22 17:00:00	100	100	100	100	100	100	100
2018-11-22 18:00:00	2018-11-22 18:00:00	100	100	100	100	100	100	100
2018-11-22 19:00:00	2018-11-22 19:00:00	100	100	100	100	100	100	100
2018-11-22 20:00:00	2018-11-22 20:00:00	100	100	100	100	100	100	100
2018-11-22 21:00:00	2018-11-22 21:00:00	100	100	100	100	100	100	100
2018-11-22 22:00:00	2018-11-22 22:00:00	100	100	100	100	100	100	100
2018-11-22 23:00:00	2018-11-22 23:00:00	100	100	100	100	100	100	100
2018-11-23	2018-11-23	100	100	100	100	100	100	100
2018-11-23 01:00:00	2018-11-23 01:00:00	100	100	100	100	100	100	100
2018-11-23 02:00:00	2018-11-23 02:00:00	100	100	100	100	100	100	100
2018-11-23 03:00:00	2018-11-23 03:00:00	100	100	100	100	100	100	99.318
2018-11-23 04:00:00	2018-11-23 04:00:00	100	100	100	100	100	100	99.193
2018-11-23 05:00:00	2018-11-23 05:00:00	100	100	100	100	100	100	98.498
2018-11-23 06:00:00	2018-11-23 06:00:00	100	100	100	100	100	100	98.677
2018-11-23 07:00:00	2018-11-23 07:00:00	100	100	100	100	100	100	99.715
2018-11-23 08:00:00	2018-11-23 08:00:00	100	100	100	100	100	100	100
2018-11-23 09:00:00	2018-11-23 09:00:00	100	100	100	100	100	100	100
2018-11-23 10:00:00	2018-11-23 10:00:00	100	100	100	100	100	100	100
2018-11-23 11:00:00	2018-11-23 11:00:00	100	100	100	100	100	100	100
2018-11-23 12:00:00	2018-11-23 12:00:00	100	100	100	100	100	100	100
2018-11-23 13:00:00	2018-11-23 13:00:00	100	100	100	100	100	100	100
2018-11-23 14:00:00	2018-11-23 14:00:00	100	100	100	100	100	100	100
2018-11-23 15:00:00	2018-11-23 15:00:00	100	100	100	100	100	100	100
2018-11-23 16:00:00	2018-11-23 16:00:00	100	100	100	100	100	100	100
2018-11-23 17:00:00	2018-11-23 17:00:00	100	100	100	100	100	100	100
2018-11-23 18:00:00	2018-11-23 18:00:00	100	100	100	100	100	100	100
2018-11-23 19:00:00	2018-11-23 19:00:00	100	100	100	100	100	100	100
2018-11-23 20:00:00	2018-11-23 20:00:00	100	100	100	100	100	100	100
2018-11-23 21:00:00	2018-11-23 21:00:00	100	100	100	100	100	100	100
2018-11-23 22:00:00	2018-11-23 22:00:00	100	100	100	100	100	100	100
2018-11-23 23:00:00	2018-11-23 23:00:00	100	100	100	100	100	100	100
2018-11-24	2018-11-24	100	100	100	100	100	100	100
2018-11-24 01:00:00	2018-11-24 01:00:00	100	100	100	100	100	100	100
2018-11-24 02:00:00	2018-11-24 02:00:00	100	100	100	100	100	100	99.814
2018-11-24 03:00:00	2018-11-24 03:00:00	100	100	100	100	100	100	98.982
2018-11-24 04:00:00	2018-11-24 04:00:00	100	100	100	100	100	100	99.193
2018-11-24 05:00:00	2018-11-24 05:00:00	100	100	100	100	100	100	99.24
2018-11-24 06:00:00	2018-11-24 06:00:00	100	100	100	100	100	100	99.524
2018-11-24 07:00:00	2018-11-24 07:00:00	100	100	100	100	100	100	98.697
2018-11-24 08:00:00	2018-11-24 08:00:00	100	100	100	100	100	100	100
2018-11-24 09:00:00	2018-11-24 09:00:00	100	100	100	100	100	100	100
2018-11-24 10:00:00	2018-11-24 10:00:00	100	100	100	100	100	100	100
2018-11-24 11:00:00	2018-11-24 11:00:00	100	100	100	100	100	100	100
2018-11-24 12:00:00	2018-11-24 12:00:00	100	100	100	100	100	100	100
2018-11-24 13:00:00	2018-11-24 13:00:00	100	100	100	100	100	100	100
2018-11-24 14:00:00	2018-11-24 14:00:00	100	100	100	100	100	100	100
2018-11-24 15:00:00	2018-11-24 15:00:00	100	100	100	100	100	100	100
2018-11-24 16:00:00	2018-11-24 16:00:00	100	100	100	100	100	100	100
2018-11-24 17:00:00	2018-11-24 17:00:00	100	100	100	100	100	100	100
2018-11-24 18:00:00	2018-11-24 18:00:00	100	100	100	100	100	100	100
2018-11-24 19:00:00	2018-11-24 19:00:00	100	100	100	100	100	100	100
2018-11-24 20:00:00	2018-11-24 20:00:00	100	100	100	100	100	100	100
2018-11-24 21:00:00	2018-11-24 21:00:00	100	100	100	100	100	100	100
2018-11-24 22:00:00	2018-11-24 22:00:00	100	100	100	100	100	100	100
2018-11-24 23:00:00	2018-11-24 23:00:00	100	100	100	100	100	100	100
2018-11-25	2018-11-25	100	100	100	100	100	100	100
2018-11-25 01:00:00	2018-11-25 01:00:00	100	100	100	100	100	100	100
2018-11-25 02:00:00	2018-11-25 02:00:00	100	100	100	100	100	100	100
2018-11-25 03:00:00	2018-11-25 03:00:00	100	100	100	100	100	100	100
2018-11-25 04:00:00	2018-11-25 04:00:00	100	100	100	100	100	100	100
2018-11-25 05:00:00	2018-11-25 05:00:00	100	100	100	100	100	100	100
2018-11-25 06:00:00	2018-11-25 06:00:00	100	100	100	100	100	100	100
2018-11-25 07:00:00	2018-11-25 07:00:00	100	100	100	100	100	100	100
2018-11-25 08:00:00	2018-11-25 08:00:00	100	100	100	100	100	100	100
2018-11-25 09:00:00	2018-11-25 09:00:00	100	100	100	100	100	100	100
2018-11-25 10:00:00	2018-11-25 10:00:00	100	100	100	100	100	100	100
2018-11-25 11:00:00	2018-11-25 11:00:00	100	100	100	100	100	100	100
2018-11-25 12:00:00	2018-11-25 12:00:00	100	100	100	100	100	100	100
2018-11-25 13:00:00	2018-11-25 13:00:00	100	100	100	100	100	100	100
2018-11-25 14:00:00	2018-11-25 14:00:00	100	100	100	100	100	100	100
2018-11-25 15:00:00	2018-11-25 15:00:00	100	100	100	100	100	100	100
2018-11-25 16:00:00	2018-11-25 16:00:00	100	100	100	100	100	100	100
2018-11-25 17:00:00	2018-11-25 17:00:00	100	100	100	100	100	100	100
2018-11-25 18:00:00	2018-11-25 18:00:00	100	100	100	100	100	100	100
2018-11-25 19:00:00	2018-11-25 19:00:00	100	100	100	100	100	100	100
2018-11-25 20:00:00	2018-11-25 20:00:00	100	100	100	100	100	100	100
2018-11-25 21:00:00	2018-11-25 21:00:00	100	100	100	100	100	100	100
2018-11-25 22:00:00	2018-11-25 22:00:00	100	100	100	100	100	100	100
2018-11-25 23:00:00	2018-11-25 23:00:00	100	100	100	100	100	100	100
2018-11-26	2018-11-26	100	100	100	100	100	100	100
2018-11-26 01:00:00	2018-11-26 01:00:00	100	100	100	100	100	100	100
2018-11-26 02:00:00	2018-11-26 02:00:00	100	100	100	100	100	100	100
2018-11-26 03:00:00	2018-11-26 03:00:00	100	100	100	100	100	100	100
2018-11-26 04:00:00	2018-11-26 04:00:00	100	100	100	100	100	100	100
2018-11-26 05:00:00	2018-11-26 05:00:00	100	100	100	100	100	100	99.708
2018-11-26 06:00:00	2018-11-26 06:00:00	100	100	100	100	100	100	99.391
2018-11-26 07:00:00	2018-11-26 07:00:00	100	100	100	100	100	100	100
2018-11-26 08:00:00	2018-11-26 08:00:00	100	100	100	100	100	100	100
2018-11-26 09:00:00	2018-11-26 09:00:00	100	100	100	100	100	100	100
2018-11-26 10:00:00	2018-11-26 10:00:00	100	100	100	100	100	100	100
2018-11-26 11:00:00	2018-11-26 11:00:00	100	100	100	100	100	100	100
2018-11-26 12:00:00	2018-11-26 12:00:00	100	100	100	100	100	100	100
2018-11-26 13:00:00	2018-11-26 13:00:00	100	100	100	100	100	100	100
2018-11-26 14:00:00	2018-11-26 14:00:00	100	100	100	100	100	100	100
2018-11-26 15:00:00	2018-11-26 15:00:00	100	100	100	100	100	100	100
2018-11-26 16:00:00	2018-11-26 16:00:00	100	100	100	100	100	100	100
2018-11-26 17:00:00	2018-11-26 17:00:00	100	100	100	100	100	100	100
2018-11-26 18:00:00	2018-11-26 18:00:00	100	100	100	100	100	100	100
2018-11-26 19:00:00	2018-11-26 19:00:00	100	100	100	100	100	100	100
2018-11-26 20:00:00	2018-11-26 20:00:00	100	100	100	100	100	100	100
2018-11-26 21:00:00	2018-11-26 21:00:00	100	100	100	100	100	100	100
2018-11-26 22:00:00	2018-11-26 22:00:00	100	100	100	100	100	100	100
2018-11-26 23:00:00	2018-11-26 23:00:00	100	100	100	100	100	100	100
2018-11-27	2018-11-27	100	100	100	100	100	100	100
2018-11-27 01:00:00	2018-11-27 01:00:00	100	100	100	100	100	100	100
2018-11-27 02:00:00	2018-11-27 02:00:00	100	100	100	100	100	100	100
2018-11-27 03:00:00	2018-11-27 03:00:00	100	100	100	100	100	100	100
2018-11-27 04:00:00	2018-11-27 04:00:00	100	100	100	100	100	100	100
2018-11-27 05:00:00	2018-11-27 05:00:00	100	100	100	100	100	100	100
2018-11-27 06:00:00	2018-11-27 06:00:00	100	100	100	100	100	100	100
2018-11-27 07:00:00	2018-11-27 07:00:00	100	100	100	100	100	100	100
2018-11-27 08:00:00	2018-11-27 08:00:00	100	100	100	100	100	100	100
2018-11-27 09:00:00	2018-11-27 09:00:00	100	100	100	100	100	100	100
2018-11-27 10:00:00	2018-11-27 10:00:00	100	100	100	100	100	100	100
2018-11-27 11:00:00	2018-11-27 11:00:00	100	100	100	100	100	100	100
2018-11-27 12:00:00	2018-11-27 12:00:00	100	100	100	100	100	100	100
2018-11-27 13:00:00	2018-11-27 13:00:00	100	100	100	100	100	100	100
2018-11-27 14:00:00	2018-11-27 14:00:00	100	100	100	100	100	100	100
2018-11-27 15:00:00	2018-11-27 15:00:00	100	100	100	100	100	100	100
2018-11-27 16:00:00	2018-11-27 16:00:00	100	100	100	100	100	100	100
2018-11-27 17:00:00	2018-11-27 17:00:00	100	100	100	100	100	100	100
2018-11-27 18:00:00	2018-11-27 18:00:00	100	100	100	100	100	100	100
2018-11-27 19:00:00	2018-11-27 19:00:00	100	100	100	100	100	100	100
2018-11-27 20:00:00	2018-11-27 20:00:00	100	100	100	100	100	100	100
2018-11-27 21:00:00	2018-11-27 21:00:00	100	100	100	100	100	100	100
2018-11-27 22:00:00	2018-11-27 22:00:00	100	100	100	100	100	100	100
2018-11-27 23:00:00	2018-11-27 23:00:00	100	100	100	100	100	100	100
2018-11-28	2018-11-28	100	100	100	100	100	100	100
2018-11-28 01:00:00	2018-11-28 01:00:00	100	100	100	100	100	100	100
2018-11-28 02:00:00	2018-11-28 02:00:00	100	100	100	100	100	100	100
2018-11-28 03:00:00	2018-11-28 03:00:00	100	100	100	100	100	100	100
2018-11-28 04:00:00	2018-11-28 04:00:00	100	100	100	100	100	100	100
2018-11-28 05:00:00	2018-11-28 05:00:00	100	100	100	100	100	100	100
2018-11-28 06:00:00	2018-11-28 06:00:00	100	100	100	100	100	100	100
2018-11-28 07:00:00	2018-11-28 07:00:00	100	100	100	100	100	100	100
2018-11-28 08:00:00	2018-11-28 08:00:00	100	100	100	100	100	100	100
2018-11-28 09:00:00	2018-11-28 09:00:00	100	100	100	100	100	100	100
2018-11-28 10:00:00	2018-11-28 10:00:00	100	100	100	100	100	100	100
2018-11-28 11:00:00	2018-11-28 11:00:00	100	100	100	100	100	100	100
2018-11-28 12:00:00	2018-11-28 12:00:00	100	100	100	100	100	100	100
2018-11-28 13:00:00	2018-11-28 13:00:00	100	100	100	100	100	100	100
2018-11-28 14:00:00	2018-11-28 14:00:00	100	100	100	100	100	100	100
2018-11-28 15:00:00	2018-11-28 15:00:00	100	100	100	100	100	100	100
2018-11-28 16:00:00	2018-11-28 16:00:00	100	100	100	100	100	100	100
2018-11-28 17:00:00	2018-11-28 17:00:00	100	100	100	100	100	100	100
2018-11-28 18:00:00	2018-11-28 18:00:00	100	100	100	100	100	100	100
2018-11-28 19:00:00	2018-11-28 19:00:00	100	100	100	100	100	100	100
2018-11-28 20:00:00	2018-11-28 20:00:00	100	100	100	100	100	100	100
2018-11-28 21:00:00	2018-11-28 21:00:00	100	100	100	100	100	100	100
2018-11-28 22:00:00	2018-11-28 22:00:00	100	100	100	100	100	100	100
2018-11-28 23:00:00	2018-11-28 23:00:00	100	100	100	100	100	100	100
2018-11-29	2018-11-29	100	100	100	100	100	100	100
2018-11-29 01:00:00	2018-11-29 01:00:00	100	100	100	100	100	100	100
2018-11-29 02:00:00	2018-11-29 02:00:00	100	100	100	100	100	100	100
2018-11-29 03:00:00	2018-11-29 03:00:00	100	100	100	100	100	100	100
2018-11-29 04:00:00	2018-11-29 04:00:00	100	100	100	100	100	100	100
2018-11-29 05:00:00	2018-11-29 05:00:00	100	100	100	100	100	100	100
2018-11-29 06:00:00	2018-11-29 06:00:00	100	100	100	100	100	100	100
2018-11-29 07:00:00	2018-11-29 07:00:00	100	100	100	100	100	100	100
2018-11-29 08:00:00	2018-11-29 08:00:00	100	100	100	100	100	100	100
2018-11-29 09:00:00	2018-11-29 09:00:00	100	100	100	100	100	100	100
2018-11-29 10:00:00	2018-11-29 10:00:00	100	100	100	100	100	100	100
2018-11-29 11:00:00	2018-11-29 11:00:00	100	100	100	100	100	100	100
2018-11-29 12:00:00	2018-11-29 12:00:00	100	100	100	100	100	100	100
2018-11-29 13:00:00	2018-11-29 13:00:00	100	100	100	100	100	100	100
2018-11-29 14:00:00	2018-11-29 14:00:00	100	100	100	100	100	100	100
2018-11-29 15:00:00	2018-11-29 15:00:00	100	100	100	100	100	100	100
2018-11-29 16:00:00	2018-11-29 16:00:00	100	100	100	100	100	100	100
2018-11-29 17:00:00	2018-11-29 17:00:00	100	100	100	100	100	100	100
2018-11-29 18:00:00	2018-11-29 18:00:00	100	100	100	100	100	100	100
2018-11-29 19:00:00	2018-11-29 19:00:00	100	100	100	100	100	100	100
2018-11-29 20:00:00	2018-11-29 20:00:00	100	100	100	100	100	100	100
2018-11-29 21:00:00	2018-11-29 21:00:00	100	100	100	100	100	100	100
2018-11-29 22:00:00	2018-11-29 22:00:00	100	100	100	100	100	100	100
2018-11-29 23:00:00	2018-11-29 23:00:00	100	100	100	100	100	100	100
2018-11-30	2018-11-30	100	100	100	100	100	100	100
2018-11-30 01:00:00	2018-11-30 01:00:00	100	100	100	100	100	100	100
2018-11-30 02:00:00	2018-11-30 02:00:00	100	100	100	100	100	100	100
2018-11-30 03:00:00	2018-11-30 03:00:00	100	100	100	100	100	100	100
2018-11-30 04:00:00	2018-11-30 04:00:00	100	100	100	100	100	100	100
2018-11-30 05:00:00	2018-11-30 05:00:00	100	100	100	100	100	100	100
2018-11-30 06:00:00	2018-11-30 06:00:00	100	100	100	100	100	100	100
2018-11-30 07:00:00	2018-11-30 07:00:00	100	100	100	100	100	100	100
2018-11-30 08:00:00	2018-11-30 08:00:00	100	100	100	100	100	100	100
2018-11-30 09:00:00	2018-11-30 09:00:00	100	100	100	100	100	100	100
2018-11-30 10:00:00	2018-11-30 10:00:00	100	100	100	100	100	100	100
2018-11-30 11:00:00	2018-11-30 11:00:00	100	100	100	100	100	100	100
2018-11-30 12:00:00	2018-11-30 12:00:00	100	100	100	100	100	100	100
2018-11-30 13:00:00	2018-11-30 13:00:00	100	100	100	100	100	100	100
2018-11-30 14:00:00	2018-11-30 14:00:00	100	100	100	100	100	100	100
2018-11-30 15:00:00	2018-11-30 15:00:00	100	100	100	100	100	100	100
2018-11-30 16:00:00	2018-11-30 16:00:00	100	100	100	100	100	100	100
2018-11-30 17:00:00	2018-11-30 17:00:00	100	100	100	100	100	100	100
2018-11-30 18:00:00	2018-11-30 18:00:00	100	100	100	100	100	100	100
2018-11-30 19:00:00	2018-11-30 19:00:00	100	100	100	100	100	100	100
2018-11-30 20:00:00	2018-11-30 20:00:00	100	100	100	100	100	100	100
2018-11-30 21:00:00	2018-11-30 21:00:00	100	100	100	100	100	100	100
2018-11-30 22:00:00	2018-11-30 22:00:00	100	100	100	100	100	100	100
2018-11-30 23:00:00	2018-11-30 23:00:00	100	100	100	100	100	100	100
2018-12-01	2018-12-01	100	100	100	100	100	100	100
2018-12-01 01:00:00	2018-12-01 01:00:00	100	100	100	100	100	100	100
2018-12-01 02:00:00	2018-12-01 02:00:00	100	100	100	100	100	100	100
2018-12-01 03:00:00	2018-12-01 03:00:00	100	100	100	100	100	100	100
2018-12-01 04:00:00	2018-12-01 04:00:00	100	100	100	100	100	100	100
2018-12-01 05:00:00	2018-12-01 05:00:00	100	100	100	100	100	100	100
2018-12-01 06:00:00	2018-12-01 06:00:00	100	100	100	100	100	100	100
2018-12-01 07:00:00	2018-12-01 07:00:00	100	100	100	100	100	100	100
2018-12-01 08:00:00	2018-12-01 08:00:00	100	100	100	100	100	100	100
2018-12-01 09:00:00	2018-12-01 09:00:00	100	100	100	100	100	100	100
2018-12-01 10:00:00	2018-12-01 10:00:00	100	100	100	100	100	100	100
2018-12-01 11:00:00	2018-12-01 11:00:00	100	100	100	100	100	100	100
2018-12-01 12:00:00	2018-12-01 12:00:00	100	100	100	100	100	100	100
2018-12-01 13:00:00	2018-12-01 13:00:00	100	100	100	100	100	100	100
2018-12-01 14:00:00	2018-12-01 14:00:00	100	100	100	100	100	100	100
2018-12-01 15:00:00	2018-12-01 15:00:00	100	100	100	100	100	100	100
2018-12-01 16:00:00	2018-12-01 16:00:00	100	100	100	100	100	100	100
2018-12-01 17:00:00	2018-12-01 17:00:00	100	100	100	100	100	100	100
2018-12-01 18:00:00	2018-12-01 18:00:00	100	100	100	100	100	100	100
2018-12-01 19:00:00	2018-12-01 19:00:00	100	100	100	100	100	100	100
2018-12-01 20:00:00	2018-12-01 20:00:00	100	100	100	100	100	100	100
2018-12-01 21:00:00	2018-12-01 21:00:00	100	100	100	100	100	100	100
2018-12-01 22:00:00	2018-12-01 22:00:00	100	100	100	100	100	100	100
2018-12-01 23:00:00	2018-12-01 23:00:00	100	100	100	100	100	100	100
2018-12-02	2018-12-02	100	100	100	100	100	100	100
2018-12-02 01:00:00	2018-12-02 01:00:00	100	100	100	100	100	100	100
2018-12-02 02:00:00	2018-12-02 02:00:00	100	100	100	100	100	100	100
2018-12-02 03:00:00	2018-12-02 03:00:00	100	100	100	100	100	100	100
2018-12-02 04:00:00	2018-12-02 04:00:00	100	100	100	100	100	100	100
2018-12-02 05:00:00	2018-12-02 05:00:00	100	100	100	100	100	100	100
2018-12-02 06:00:00	2018-12-02 06:00:00	100	100	100	100	100	100	100
2018-12-02 07:00:00	2018-12-02 07:00:00	100	100	100	100	100	100	100
2018-12-02 08:00:00	2018-12-02 08:00:00	100	100	100	100	100	100	100
2018-12-02 09:00:00	2018-12-02 09:00:00	100	100	100	100	100	100	100
2018-12-02 10:00:00	2018-12-02 10:00:00	100	100	100	100	100	100	100
2018-12-02 11:00:00	2018-12-02 11:00:00	100	100	100	100	100	100	100
2018-12-02 12:00:00	2018-12-02 12:00:00	100	100	100	100	100	100	100
2018-12-02 13:00:00	2018-12-02 13:00:00	100	100	100	100	100	100	100
2018-12-02 14:00:00	2018-12-02 14:00:00	100	100	100	100	100	100	100
2018-12-02 15:00:00	2018-12-02 15:00:00	100	100	100	100	100	100	100
2018-12-02 16:00:00	2018-12-02 16:00:00	100	100	100	100	100	100	100
2018-12-02 17:00:00	2018-12-02 17:00:00	100	100	100	100	100	100	100
2018-12-02 18:00:00	2018-12-02 18:00:00	100	100	100	100	100	100	100
2018-12-02 19:00:00	2018-12-02 19:00:00	100	100	100	100	100	100	100
2018-12-02 20:00:00	2018-12-02 20:00:00	100	100	100	100	100	100	100
2018-12-02 21:00:00	2018-12-02 21:00:00	100	100	100	100	100	100	100
2018-12-02 22:00:00	2018-12-02 22:00:00	100	100	100	100	100	100	100
2018-12-02 23:00:00	2018-12-02 23:00:00	100	100	100	100	100	100	100
2018-12-03	2018-12-03	100	100	100	100	100	100	100
2018-12-03 01:00:00	2018-12-03 01:00:00	100	100	100	100	100	100	100
2018-12-03 02:00:00	2018-12-03 02:00:00	100	100	100	100	100	100	100
2018-12-03 03:00:00	2018-12-03 03:00:00	100	100	100	100	100	100	100
2018-12-03 04:00:00	2018-12-03 04:00:00	100	100	100	100	100	100	100
2018-12-03 05:00:00	2018-12-03 05:00:00	100	100	100	100	100	100	100
2018-12-03 06:00:00	2018-12-03 06:00:00	100	100	100	100	100	100	100
2018-12-03 07:00:00	2018-12-03 07:00:00	100	100	100	100	100	100	100
2018-12-03 08:00:00	2018-12-03 08:00:00	100	100	100	100	100	100	100
2018-12-03 09:00:00	2018-12-03 09:00:00	100	100	100	100	100	100	100
2018-12-03 10:00:00	2018-12-03 10:00:00	100	100	100	100	100	100	100
2018-12-03 11:00:00	2018-12-03 11:00:00	100	100	100	100	100	100	100
2018-12-03 12:00:00	2018-12-03 12:00:00	100	100	100	100	100	100	100
2018-12-03 13:00:00	2018-12-03 13:00:00	100	100	100	100	100	100	100
2018-12-03 14:00:00	2018-12-03 14:00:00	100	100	100	100	100	100	100
2018-12-03 15:00:00	2018-12-03 15:00:00	100	100	100	100	100	100	100
2018-12-03 16:00:00	2018-12-03 16:00:00	100	100	100	100	100	100	100
2018-12-03 17:00:00	2018-12-03 17:00:00	100	100	100	100	100	100	100
2018-12-03 18:00:00	2018-12-03 18:00:00	100	100	100	100	100	100	100
2018-12-03 19:00:00	2018-12-03 19:00:00	100	100	100	100	100	100	100
2018-12-03 20:00:00	2018-12-03 20:00:00	100	100	100	100	100	100	100
2018-12-03 21:00:00	2018-12-03 21:00:00	100	100	100	100	100	100	100
2018-12-03 22:00:00	2018-12-03 22:00:00	100	100	100	100	100	100	100
2018-12-03 23:00:00	2018-12-03 23:00:00	100	100	100	100	100	100	100
2018-12-04	2018-12-04	100	100	100	100	100	100	100
2018-12-04 01:00:00	2018-12-04 01:00:00	100	100	100	100	100	100	100
2018-12-04 02:00:00	2018-12-04 02:00:00	100	100	100	100	100	100	100
2018-12-04 03:00:00	2018-12-04 03:00:00	100	100	100	100	100	100	100
2018-12-04 04:00:00	2018-12-04 04:00:00	100	100	100	100	100	100	100
2018-12-04 05:00:00	2018-12-04 05:00:00	100	100	100	100	100	100	100
2018-12-04 06:00:00	2018-12-04 06:00:00	100	100	100	100	100	100	100
2018-12-04 07:00:00	2018-12-04 07:00:00	100	100	100	100	100	100	100
2018-12-04 08:00:00	2018-12-04 08:00:00	100	100	100	100	100	100	100
2018-12-04 09:00:00	2018-12-04 09:00:00	100	100	100	100	100	100	100
2018-12-04 10:00:00	2018-12-04 10:00:00	100	100	100	100	100	100	100
2018-12-04 11:00:00	2018-12-04 11:00:00	100	100	100	100	100	100	100
2018-12-04 12:00:00	2018-12-04 12:00:00	100	100	100	100	100	100	100
2018-12-04 13:00:00	2018-12-04 13:00:00	100	100	100	100	100	100	100
2018-12-04 14:00:00	2018-12-04 14:00:00	100	100	100	100	100	100	100
2018-12-04 15:00:00	2018-12-04 15:00:00	100	100	100	100	100	100	100
2018-12-04 16:00:00	2018-12-04 16:00:00	100	100	100	100	100	100	100
2018-12-04 17:00:00	2018-12-04 17:00:00	100	100	100	100	100	100	100
2018-12-04 18:00:00	2018-12-04 18:00:00	100	100	100	100	100	100	100
2018-12-04 19:00:00	2018-12-04 19:00:00	100	100	100	100	100	100	100
2018-12-04 20:00:00	2018-12-04 20:00:00	100	100	100	100	100	100	100
2018-12-04 21:00:00	2018-12-04 21:00:00	100	100	100	100	100	100	100
2018-12-04 22:00:00	2018-12-04 22:00:00	100	100	100	100	100	100	100
2018-12-04 23:00:00	2018-12-04 23:00:00	100	100	100	100	100	100	100
2018-12-05	2018-12-05	100	100	100	100	100	100	100
2018-12-05 01:00:00	2018-12-05 01:00:00	100	100	100	100	100	100	100
2018-12-05 02:00:00	2018-12-05 02:00:00	100	100	100	100	100	100	100
2018-12-05 03:00:00	2018-12-05 03:00:00	100	100	100	100	100	100	100
2018-12-05 04:00:00	2018-12-05 04:00:00	100	100	100	100	100	100	100
2018-12-05 05:00:00	2018-12-05 05:00:00	100	100	100	100	100	100	100
2018-12-05 06:00:00	2018-12-05 06:00:00	100	100	100	100	100	100	100
2018-12-05 07:00:00	2018-12-05 07:00:00	100	100	100	100	100	100	100
2018-12-05 08:00:00	2018-12-05 08:00:00	100	100	100	100	100	100	100
2018-12-05 09:00:00	2018-12-05 09:00:00	100	100	100	100	100	100	100
2018-12-05 10:00:00	2018-12-05 10:00:00	100	100	100	100	100	100	100
2018-12-05 11:00:00	2018-12-05 11:00:00	100	100	100	100	100	100	100
2018-12-05 12:00:00	2018-12-05 12:00:00	100	100	100	100	100	100	100
2018-12-05 13:00:00	2018-12-05 13:00:00	100	100	100	100	100	100	100
2018-12-05 14:00:00	2018-12-05 14:00:00	100	100	100	100	100	100	100
2018-12-05 15:00:00	2018-12-05 15:00:00	100	100	100	100	100	100	100
2018-12-05 16:00:00	2018-12-05 16:00:00	100	100	100	100	100	100	100
2018-12-05 17:00:00	2018-12-05 17:00:00	100	100	100	100	100	100	100
2018-12-05 18:00:00	2018-12-05 18:00:00	100	100	100	100	100	100	100
2018-12-05 19:00:00	2018-12-05 19:00:00	100	100	100	100	100	100	100
2018-12-05 20:00:00	2018-12-05 20:00:00	100	100	100	100	100	100	100
2018-12-05 21:00:00	2018-12-05 21:00:00	100	100	100	100	100	100	100
2018-12-05 22:00:00	2018-12-05 22:00:00	100	100	100	100	100	100	100
2018-12-05 23:00:00	2018-12-05 23:00:00	100	100	100	100	100	100	100
2018-12-06	2018-12-06	100	100	100	100	100	100	100
2018-12-06 01:00:00	2018-12-06 01:00:00	100	100	100	100	100	100	100
2018-12-06 02:00:00	2018-12-06 02:00:00	100	100	100	100	100	100	100
2018-12-06 03:00:00	2018-12-06 03:00:00	100	100	100	100	100	100	100
2018-12-06 04:00:00	2018-12-06 04:00:00	100	100	100	100	100	100	100
2018-12-06 05:00:00	2018-12-06 05:00:00	100	100	100	100	100	100	100
2018-12-06 06:00:00	2018-12-06 06:00:00	100	100	100	100	100	100	100
2018-12-06 07:00:00	2018-12-06 07:00:00	100	100	100	100	100	100	100
2018-12-06 08:00:00	2018-12-06 08:00:00	100	100	100	100	100	100	100
2018-12-06 09:00:00	2018-12-06 09:00:00	100	100	100	100	100	100	100
2018-12-06 10:00:00	2018-12-06 10:00:00	100	100	100	100	100	100	100
2018-12-06 11:00:00	2018-12-06 11:00:00	100	100	100	100	100	100	100
2018-12-06 12:00:00	2018-12-06 12:00:00	100	100	100	100	100	100	100
2018-12-06 13:00:00	2018-12-06 13:00:00	100	100	100	100	100	100	100
2018-12-06 14:00:00	2018-12-06 14:00:00	100	100	100	100	100	100	100
2018-12-06 15:00:00	2018-12-06 15:00:00	100	100	100	100	100	100	100
2018-12-06 16:00:00	2018-12-06 16:00:00	100	100	100	100	100	100	100
2018-12-06 17:00:00	2018-12-06 17:00:00	100	100	100	100	100	100	100
2018-12-06 18:00:00	2018-12-06 18:00:00	100	100	100	100	100	100	100
2018-12-06 19:00:00	2018-12-06 19:00:00	100	100	100	100	100	100	100
2018-12-06 20:00:00	2018-12-06 20:00:00	100	100	100	100	100	100	100
2018-12-06 21:00:00	2018-12-06 21:00:00	100	100	100	100	100	100	100
2018-12-06 22:00:00	2018-12-06 22:00:00	100	100	100	100	100	100	100
2018-12-06 23:00:00	2018-12-06 23:00:00	100	100	100	100	100	100	100
2018-12-07	2018-12-07	100	100	100	100	100	100	100
2018-12-07 01:00:00	2018-12-07 01:00:00	100	100	100	100	100	100	100
2018-12-07 02:00:00	2018-12-07 02:00:00	100	100	100	100	100	100	100
2018-12-07 03:00:00	2018-12-07 03:00:00	100	100	100	100	100	100	100
2018-12-07 04:00:00	2018-12-07 04:00:00	100	100	100	100	100	100	100
2018-12-07 05:00:00	2018-12-07 05:00:00	100	100	100	100	100	100	100
2018-12-07 06:00:00	2018-12-07 06:00:00	100	100	100	100	100	100	100
2018-12-07 07:00:00	2018-12-07 07:00:00	100	100	100	100	100	100	100
2018-12-07 08:00:00	2018-12-07 08:00:00	100	100	100	100	100	100	100
2018-12-07 09:00:00	2018-12-07 09:00:00	100	100	100	100	100	100	100
2018-12-07 10:00:00	2018-12-07 10:00:00	100	100	100	100	100	100	100
2018-12-07 11:00:00	2018-12-07 11:00:00	100	100	100	100	100	100	100
2018-12-07 12:00:00	2018-12-07 12:00:00	100	100	100	100	100	100	100
2018-12-07 13:00:00	2018-12-07 13:00:00	100	100	100	100	100	100	100
2018-12-07 14:00:00	2018-12-07 14:00:00	100	100	100	100	100	100	100
2018-12-07 15:00:00	2018-12-07 15:00:00	100	100	100	100	100	100	100
2018-12-07 16:00:00	2018-12-07 16:00:00	100	100	100	100	100	100	100
2018-12-07 17:00:00	2018-12-07 17:00:00	100	100	100	100	100	100	100
2018-12-07 18:00:00	2018-12-07 18:00:00	100	100	100	100	100	100	100
2018-12-07 19:00:00	2018-12-07 19:00:00	100	100	100	100	100	100	100
2018-12-07 20:00:00	2018-12-07 20:00:00	100	100	100	100	100	100	100
2018-12-07 21:00:00	2018-12-07 21:00:00	100	100	100	100	100	100	100
2018-12-07 22:00:00	2018-12-07 22:00:00	100	100	100	100	100	100	100
2018-12-07 23:00:00	2018-12-07 23:00:00	100	100	100	100	100	100	100
2018-12-08	2018-12-08	100	100	100	100	100	100	100
2018-12-08 01:00:00	2018-12-08 01:00:00	100	100	100	100	100	100	100
2018-12-08 02:00:00	2018-12-08 02:00:00	100	100	100	100	100	100	100
2018-12-08 03:00:00	2018-12-08 03:00:00	100	100	100	100	100	100	100
2018-12-08 04:00:00	2018-12-08 04:00:00	100	100	100	100	100	100	100
2018-12-08 05:00:00	2018-12-08 05:00:00	100	100	100	100	100	100	100
2018-12-08 06:00:00	2018-12-08 06:00:00	100	100	100	100	100	100	100
2018-12-08 07:00:00	2018-12-08 07:00:00	100	100	100	100	100	100	100
2018-12-08 08:00:00	2018-12-08 08:00:00	100	100	100	100	100	100	100
2018-12-08 09:00:00	2018-12-08 09:00:00	100	100	100	100	100	100	100
2018-12-08 10:00:00	2018-12-08 10:00:00	100	100	100	100	100	100	100
2018-12-08 11:00:00	2018-12-08 11:00:00	100	100	100	100	100	100	100
2018-12-08 12:00:00	2018-12-08 12:00:00	100	100	100	100	100	100	100
2018-12-08 13:00:00	2018-12-08 13:00:00	100	100	100	100	100	100	100
2018-12-08 14:00:00	2018-12-08 14:00:00	100	100	100	100	100	100	100
2018-12-08 15:00:00	2018-12-08 15:00:00	100	100	100	100	100	100	100
2018-12-08 16:00:00	2018-12-08 16:00:00	100	100	100	100	100	100	100
2018-12-08 17:00:00	2018-12-08 17:00:00	100	100	100	100	100	100	100
2018-12-08 18:00:00	2018-12-08 18:00:00	100	100	100	100	100	100	100
2018-12-08 19:00:00	2018-12-08 19:00:00	100	100	100	100	100	100	100
2018-12-08 20:00:00	2018-12-08 20:00:00	100	100	100	100	100	100	100
2018-12-08 21:00:00	2018-12-08 21:00:00	100	100	100	100	100	100	100
2018-12-08 22:00:00	2018-12-08 22:00:00	100	100	100	100	100	100	100
2018-12-08 23:00:00	2018-12-08 23:00:00	100	100	100	100	100	100	100
2018-12-09	2018-12-09	100	100	100	100	100	100	100
2018-12-09 01:00:00	2018-12-09 01:00:00	100	100	100	100	100	100	100
2018-12-09 02:00:00	2018-12-09 02:00:00	100	100	100	100	100	100	100
2018-12-09 03:00:00	2018-12-09 03:00:00	100	100	100	100	100	100	100
2018-12-09 04:00:00	2018-12-09 04:00:00	100	100	100	100	100	100	100
2018-12-09 05:00:00	2018-12-09 05:00:00	100	100	100	100	100	100	100
2018-12-09 06:00:00	2018-12-09 06:00:00	100	100	100	100	100	100	100
2018-12-09 07:00:00	2018-12-09 07:00:00	100	100	100	100	100	100	100
2018-12-09 08:00:00	2018-12-09 08:00:00	100	100	100	100	100	100	100
2018-12-09 09:00:00	2018-12-09 09:00:00	100	100	100	100	100	100	100
2018-12-09 10:00:00	2018-12-09 10:00:00	100	100	100	100	100	100	100
2018-12-09 11:00:00	2018-12-09 11:00:00	100	100	100	100	100	100	100
2018-12-09 12:00:00	2018-12-09 12:00:00	100	100	100	100	100	100	100
2018-12-09 13:00:00	2018-12-09 13:00:00	100	100	100	100	100	100	100
2018-12-09 14:00:00	2018-12-09 14:00:00	100	100	100	100	100	100	100
2018-12-09 15:00:00	2018-12-09 15:00:00	100	100	100	100	100	100	100
2018-12-09 16:00:00	2018-12-09 16:00:00	100	100	100	100	100	100	100
2018-12-09 17:00:00	2018-12-09 17:00:00	100	100	100	100	100	100	100
2018-12-09 18:00:00	2018-12-09 18:00:00	100	100	100	100	100	100	100
2018-12-09 19:00:00	2018-12-09 19:00:00	100	100	100	100	100	100	100
2018-12-09 20:00:00	2018-12-09 20:00:00	100	100	100	100	100	100	100
2018-12-09 21:00:00	2018-12-09 21:00:00	100	100	100	100	100	100	100
2018-12-09 22:00:00	2018-12-09 22:00:00	100	100	100	100	100	100	100
2018-12-09 23:00:00	2018-12-09 23:00:00	100	100	100	100	100	100	100
2018-12-10	2018-12-10	100	100	100	100	100	100	100
2018-12-10 01:00:00	2018-12-10 01:00:00	100	100	100	100	100	100	100
2018-12-10 02:00:00	2018-12-10 02:00:00	100	100	100	100	100	100	100
2018-12-10 03:00:00	2018-12-10 03:00:00	100	100	100	100	100	100	100
2018-12-10 04:00:00	2018-12-10 04:00:00	100	100	100	100	100	100	100
2018-12-10 05:00:00	2018-12-10 05:00:00	100	100	100	100	100	100	100
2018-12-10 06:00:00	2018-12-10 06:00:00	100	100	100	100	100	100	100
2018-12-10 07:00:00	2018-12-10 07:00:00	100	100	100	100	100	100	100
2018-12-10 08:00:00	2018-12-10 08:00:00	100	100	100	100	100	100	100
2018-12-10 09:00:00	2018-12-10 09:00:00	100	100	100	100	100	100	100
2018-12-10 10:00:00	2018-12-10 10:00:00	100	100	100	100	100	100	100
2018-12-10 11:00:00	2018-12-10 11:00:00	100	100	100	100	100	100	100
2018-12-10 12:00:00	2018-12-10 12:00:00	100	100	100	100	100	100	100
2018-12-10 13:00:00	2018-12-10 13:00:00	100	100	100	100	100	100	100
2018-12-10 14:00:00	2018-12-10 14:00:00	100	100	100	100	100	100	100
2018-12-10 15:00:00	2018-12-10 15:00:00	98.344	100	100	100	100	100	100
2018-12-10 16:00:00	2018-12-10 16:00:00	97.094	100	100	100	100	100	100
2018-12-10 17:00:00	2018-12-10 17:00:00	98.972	100	100	100	100	100	100
2018-12-10 18:00:00	2018-12-10 18:00:00	100	100	100	100	100	100	100
2018-12-10 19:00:00	2018-12-10 19:00:00	100	100	100	100	100	100	100
2018-12-10 20:00:00	2018-12-10 20:00:00	100	100	100	100	100	100	100
2018-12-10 21:00:00	2018-12-10 21:00:00	100	100	100	100	100	100	100
2018-12-10 22:00:00	2018-12-10 22:00:00	100	100	100	100	100	100	100
2018-12-10 23:00:00	2018-12-10 23:00:00	100	100	100	100	100	100	100
2018-12-11	2018-12-11	100	100	100	100	100	100	100
2018-12-11 01:00:00	2018-12-11 01:00:00	100	100	100	100	100	100	100
2018-12-11 02:00:00	2018-12-11 02:00:00	100	100	100	100	100	100	100
2018-12-11 03:00:00	2018-12-11 03:00:00	100	100	100	100	100	100	100
2018-12-11 04:00:00	2018-12-11 04:00:00	100	100	100	100	100	100	100
2018-12-11 05:00:00	2018-12-11 05:00:00	100	100	100	100	100	100	100
2018-12-11 06:00:00	2018-12-11 06:00:00	100	100	100	100	100	100	100
2018-12-11 07:00:00	2018-12-11 07:00:00	100	100	100	100	100	100	100
2018-12-11 08:00:00	2018-12-11 08:00:00	100	100	100	100	100	100	100
2018-12-11 09:00:00	2018-12-11 09:00:00	100	100	100	100	100	100	100
2018-12-11 10:00:00	2018-12-11 10:00:00	100	100	100	100	100	100	100
2018-12-11 11:00:00	2018-12-11 11:00:00	97.881	100	100	100	100	100	100
2018-12-11 12:00:00	2018-12-11 12:00:00	99.433	100	100	100	100	99.326	100
2018-12-11 13:00:00	2018-12-11 13:00:00	95.431	100	100	100	100	99.45	100
2018-12-11 14:00:00	2018-12-11 14:00:00	92.625	100	100	100	100	98.278	100
2018-12-11 15:00:00	2018-12-11 15:00:00	90.974	100	100	100	100	97.858	100
2018-12-11 16:00:00	2018-12-11 16:00:00	97.928	100	100	100	100	96.488	100
2018-12-11 17:00:00	2018-12-11 17:00:00	99.716	100	100	100	100	98.568	100
2018-12-11 18:00:00	2018-12-11 18:00:00	100	100	100	100	100	100	100
2018-12-11 19:00:00	2018-12-11 19:00:00	100	100	100	100	100	100	100
2018-12-11 20:00:00	2018-12-11 20:00:00	100	100	100	100	100	100	100
2018-12-11 21:00:00	2018-12-11 21:00:00	100	100	100	100	100	100	100
2018-12-11 22:00:00	2018-12-11 22:00:00	100	100	100	100	100	100	100
2018-12-11 23:00:00	2018-12-11 23:00:00	100	100	100	100	100	100	100
2018-12-12	2018-12-12	100	100	100	100	100	100	100
2018-12-12 01:00:00	2018-12-12 01:00:00	100	100	100	100	100	100	100
2018-12-12 02:00:00	2018-12-12 02:00:00	100	100	100	100	100	100	100
2018-12-12 03:00:00	2018-12-12 03:00:00	100	100	100	100	100	100	100
2018-12-12 04:00:00	2018-12-12 04:00:00	100	100	100	100	100	100	100
2018-12-12 05:00:00	2018-12-12 05:00:00	100	100	100	100	100	100	100
2018-12-12 06:00:00	2018-12-12 06:00:00	100	100	100	100	100	100	100
2018-12-12 07:00:00	2018-12-12 07:00:00	100	100	100	100	100	100	100
2018-12-12 08:00:00	2018-12-12 08:00:00	100	100	100	100	100	100	100
2018-12-12 09:00:00	2018-12-12 09:00:00	100	100	100	100	100	100	100
2018-12-12 10:00:00	2018-12-12 10:00:00	100	100	100	100	100	100	100
2018-12-12 11:00:00	2018-12-12 11:00:00	100	100	100	100	100	100	100
2018-12-12 12:00:00	2018-12-12 12:00:00	100	100	100	100	100	100	100
2018-12-12 13:00:00	2018-12-12 13:00:00	100	100	100	100	100	100	100
2018-12-12 14:00:00	2018-12-12 14:00:00	100	100	100	100	100	100	100
2018-12-12 15:00:00	2018-12-12 15:00:00	100	100	100	100	100	100	100
2018-12-12 16:00:00	2018-12-12 16:00:00	100	100	100	100	100	100	100
2018-12-12 17:00:00	2018-12-12 17:00:00	100	100	100	100	100	100	100
2018-12-12 18:00:00	2018-12-12 18:00:00	100	100	100	100	100	100	100
2018-12-12 19:00:00	2018-12-12 19:00:00	100	100	100	100	100	100	100
2018-12-12 20:00:00	2018-12-12 20:00:00	100	100	100	100	100	100	100
2018-12-12 21:00:00	2018-12-12 21:00:00	100	100	100	100	100	100	100
2018-12-12 22:00:00	2018-12-12 22:00:00	100	100	100	100	100	100	100
2018-12-12 23:00:00	2018-12-12 23:00:00	100	100	100	100	100	100	100
2018-12-13	2018-12-13	100	100	100	100	100	100	100
2018-12-13 01:00:00	2018-12-13 01:00:00	100	100	100	100	100	100	100
2018-12-13 02:00:00	2018-12-13 02:00:00	100	100	100	100	100	100	100
2018-12-13 03:00:00	2018-12-13 03:00:00	100	100	100	100	100	100	100
2018-12-13 04:00:00	2018-12-13 04:00:00	100	100	100	100	100	100	100
2018-12-13 05:00:00	2018-12-13 05:00:00	100	100	100	100	100	100	100
2018-12-13 06:00:00	2018-12-13 06:00:00	100	100	100	100	100	100	100
2018-12-13 07:00:00	2018-12-13 07:00:00	100	100	100	100	100	100	100
2018-12-13 08:00:00	2018-12-13 08:00:00	100	100	100	100	100	100	100
2018-12-13 09:00:00	2018-12-13 09:00:00	100	100	100	100	100	100	100
2018-12-13 10:00:00	2018-12-13 10:00:00	100	100	100	100	100	100	100
2018-12-13 11:00:00	2018-12-13 11:00:00	100	100	100	100	100	100	100
2018-12-13 12:00:00	2018-12-13 12:00:00	100	100	100	100	100	100	100
2018-12-13 13:00:00	2018-12-13 13:00:00	100	100	100	100	100	100	100
2018-12-13 14:00:00	2018-12-13 14:00:00	100	100	100	100	100	100	100
2018-12-13 15:00:00	2018-12-13 15:00:00	100	100	100	100	100	100	100
2018-12-13 16:00:00	2018-12-13 16:00:00	100	100	100	100	100	100	100
2018-12-13 17:00:00	2018-12-13 17:00:00	100	100	100	100	100	100	100
2018-12-13 18:00:00	2018-12-13 18:00:00	100	100	100	100	100	100	100
2018-12-13 19:00:00	2018-12-13 19:00:00	100	100	100	100	100	100	100
2018-12-13 20:00:00	2018-12-13 20:00:00	100	100	100	100	100	100	100
2018-12-13 21:00:00	2018-12-13 21:00:00	100	100	100	100	100	100	100
2018-12-13 22:00:00	2018-12-13 22:00:00	100	100	100	100	100	100	100
2018-12-13 23:00:00	2018-12-13 23:00:00	100	100	100	100	100	100	100
2018-12-14	2018-12-14	100	100	100	100	100	100	100
2018-12-14 01:00:00	2018-12-14 01:00:00	100	100	100	100	100	100	100
2018-12-14 02:00:00	2018-12-14 02:00:00	100	100	100	100	100	100	100
2018-12-14 03:00:00	2018-12-14 03:00:00	100	100	100	100	100	100	100
2018-12-14 04:00:00	2018-12-14 04:00:00	100	100	100	100	100	100	100
2018-12-14 05:00:00	2018-12-14 05:00:00	100	100	100	100	100	100	100
2018-12-14 06:00:00	2018-12-14 06:00:00	100	100	100	100	100	100	100
2018-12-14 07:00:00	2018-12-14 07:00:00	100	100	100	100	100	100	100
2018-12-14 08:00:00	2018-12-14 08:00:00	100	100	100	100	100	100	100
2018-12-14 09:00:00	2018-12-14 09:00:00	100	100	100	100	100	100	100
2018-12-14 10:00:00	2018-12-14 10:00:00	100	100	100	100	100	100	100
2018-12-14 11:00:00	2018-12-14 11:00:00	100	100	100	100	100	100	100
2018-12-14 12:00:00	2018-12-14 12:00:00	100	100	100	100	100	100	100
2018-12-14 13:00:00	2018-12-14 13:00:00	100	100	100	100	100	100	100
2018-12-14 14:00:00	2018-12-14 14:00:00	100	100	100	100	100	100	100
2018-12-14 15:00:00	2018-12-14 15:00:00	100	100	100	100	100	100	100
2018-12-14 16:00:00	2018-12-14 16:00:00	100	100	100	100	100	100	100
2018-12-14 17:00:00	2018-12-14 17:00:00	100	100	100	100	100	100	100
2018-12-14 18:00:00	2018-12-14 18:00:00	100	100	100	100	100	100	100
2018-12-14 19:00:00	2018-12-14 19:00:00	100	100	100	100	100	100	100
2018-12-14 20:00:00	2018-12-14 20:00:00	100	100	100	100	100	100	100
2018-12-14 21:00:00	2018-12-14 21:00:00	100	100	100	100	100	100	100
2018-12-14 22:00:00	2018-12-14 22:00:00	100	100	100	100	100	100	100
2018-12-14 23:00:00	2018-12-14 23:00:00	100	100	100	100	100	100	100
2018-12-15	2018-12-15	100	100	100	100	100	100	100
2018-12-15 01:00:00	2018-12-15 01:00:00	100	100	100	100	100	100	100
2018-12-15 02:00:00	2018-12-15 02:00:00	100	100	100	100	100	100	100
2018-12-15 03:00:00	2018-12-15 03:00:00	100	100	100	100	100	100	100
2018-12-15 04:00:00	2018-12-15 04:00:00	100	100	100	100	100	100	100
2018-12-15 05:00:00	2018-12-15 05:00:00	100	100	100	100	100	100	100
2018-12-15 06:00:00	2018-12-15 06:00:00	100	100	100	100	100	100	100
2018-12-15 07:00:00	2018-12-15 07:00:00	100	100	100	100	100	100	100
2018-12-15 08:00:00	2018-12-15 08:00:00	100	100	100	100	100	100	100
2018-12-15 09:00:00	2018-12-15 09:00:00	100	100	100	100	100	100	100
2018-12-15 10:00:00	2018-12-15 10:00:00	100	100	100	100	100	100	100
2018-12-15 11:00:00	2018-12-15 11:00:00	100	100	100	100	100	100	100
2018-12-15 12:00:00	2018-12-15 12:00:00	100	100	100	100	100	100	100
2018-12-15 13:00:00	2018-12-15 13:00:00	100	100	100	100	100	100	100
2018-12-15 14:00:00	2018-12-15 14:00:00	100	100	100	100	100	100	100
2018-12-15 15:00:00	2018-12-15 15:00:00	100	100	100	100	100	100	100
2018-12-15 16:00:00	2018-12-15 16:00:00	100	100	100	100	100	100	100
2018-12-15 17:00:00	2018-12-15 17:00:00	100	100	100	100	100	100	100
2018-12-15 18:00:00	2018-12-15 18:00:00	100	100	100	100	100	100	100
2018-12-15 19:00:00	2018-12-15 19:00:00	100	100	100	100	100	100	100
2018-12-15 20:00:00	2018-12-15 20:00:00	100	100	100	100	100	100	100
2018-12-15 21:00:00	2018-12-15 21:00:00	100	100	100	100	100	100	100
2018-12-15 22:00:00	2018-12-15 22:00:00	100	100	100	100	100	100	100
2018-12-15 23:00:00	2018-12-15 23:00:00	100	100	100	100	100	100	100
2018-12-16	2018-12-16	100	100	100	100	100	100	100
2018-12-16 01:00:00	2018-12-16 01:00:00	100	100	100	100	100	100	100
2018-12-16 02:00:00	2018-12-16 02:00:00	100	100	100	100	100	100	100
2018-12-16 03:00:00	2018-12-16 03:00:00	100	100	100	100	100	100	100
2018-12-16 04:00:00	2018-12-16 04:00:00	100	100	100	100	100	100	100
2018-12-16 05:00:00	2018-12-16 05:00:00	100	100	100	100	100	100	100
2018-12-16 06:00:00	2018-12-16 06:00:00	100	100	100	100	100	100	100
2018-12-16 07:00:00	2018-12-16 07:00:00	100	100	100	100	100	100	100
2018-12-16 08:00:00	2018-12-16 08:00:00	100	100	100	100	100	100	100
2018-12-16 09:00:00	2018-12-16 09:00:00	100	100	100	100	100	100	100
2018-12-16 10:00:00	2018-12-16 10:00:00	100	100	100	100	100	100	100
2018-12-16 11:00:00	2018-12-16 11:00:00	100	100	100	100	100	100	100
2018-12-16 12:00:00	2018-12-16 12:00:00	99.316	100	100	100	100	100	100
2018-12-16 13:00:00	2018-12-16 13:00:00	100	100	100	100	100	100	100
2018-12-16 14:00:00	2018-12-16 14:00:00	100	100	100	100	100	100	100
2018-12-16 15:00:00	2018-12-16 15:00:00	100	100	100	100	100	100	100
2018-12-16 16:00:00	2018-12-16 16:00:00	100	100	100	100	100	100	100
2018-12-16 17:00:00	2018-12-16 17:00:00	100	100	100	100	100	100	100
2018-12-16 18:00:00	2018-12-16 18:00:00	100	100	100	100	100	100	100
2018-12-16 19:00:00	2018-12-16 19:00:00	100	100	100	100	100	100	100
2018-12-16 20:00:00	2018-12-16 20:00:00	100	100	100	100	100	100	100
2018-12-16 21:00:00	2018-12-16 21:00:00	100	100	100	100	100	100	100
2018-12-16 22:00:00	2018-12-16 22:00:00	100	100	100	100	100	100	100
2018-12-16 23:00:00	2018-12-16 23:00:00	100	100	100	100	100	100	100
2018-12-17	2018-12-17	100	100	100	100	100	100	100
2018-12-17 01:00:00	2018-12-17 01:00:00	100	100	100	100	100	100	100
2018-12-17 02:00:00	2018-12-17 02:00:00	100	100	100	100	100	100	100
2018-12-17 03:00:00	2018-12-17 03:00:00	100	100	100	100	100	100	100
2018-12-17 04:00:00	2018-12-17 04:00:00	100	100	100	100	100	100	100
2018-12-17 05:00:00	2018-12-17 05:00:00	100	100	100	100	100	100	100
2018-12-17 06:00:00	2018-12-17 06:00:00	100	100	100	100	100	100	100
[truncated: 7,516 more rows]
